# Supplementary material for: Identification of the Biosynthetic Gene Cluster of New Piperazic Acid-Containing Lipopeptides with Cytotoxic Activity in the Genome of Marine Streptomyces PHM034
Source: Metabolites. 2023 Oct 18;13(10):1091. doi: 10.3390/metabo13101091 (PMC10609185; doi:10.3390/metabo13101091)
Supplement: Supplementary file 1 [file metabolites-13-01091-s001.zip › Table S3.xlsx]

## Sheet: KEF29_00490
Description	Scientific Name	Max Score	Total Score	Query Cover	E value	Per. ident	Acc. Len	Accession
VOC family protein [unclassified Streptomyces]	unclassified Streptomyces	375	375	1	3e-128	96.76	381	WP_019980080.1
VOC family protein [Streptomyces panaciradicis]	Streptomyces panaciradicis	374	374	1	1e-127	96.76	381	WP_249838799.1
VOC family protein [Streptomyces sp. GMY02]	Streptomyces sp. GMY02	374	374	1	1e-127	96.22	381	WP_169437033.1
VOC family protein [Streptomyces sp. CC219B]	Streptomyces sp. CC219B	374	374	1	2e-127	96.76	381	WP_282702291.1
VOC family protein [Streptomyces sp. CdTB01]	Streptomyces sp. CdTB01	373	373	1	3e-127	96.22	381	WP_058921035.1
VOC family protein [Streptomyces]	Streptomyces	373	373	1	4e-127	96.76	381	WP_189756966.1
VOC family protein [Streptomyces sp. YS415]	Streptomyces sp. YS415	372	372	1	9e-127	96.22	381	WP_250072195.1
VOC family protein [Streptomyces murinus]	Streptomyces murinus	371	371	1	2e-126	95.14	381	WP_182789847.1
VOC family protein [Streptomyces sp. XY006]	Streptomyces sp. XY006	371	371	1	3e-126	94.59	381	WP_094051618.1
VOC family protein [Streptomyces canus]	Streptomyces canus	370	370	1	4e-126	95.68	382	WP_266555537.1
VOC family protein [Streptomyces sp. fd1-xmd]	Streptomyces sp. fd1-xmd	370	370	1	6e-126	95.14	381	WP_078095234.1
VOC family protein [Streptomyces nymphaeiformis]	Streptomyces nymphaeiformis	370	370	1	8e-126	95.14	381	WP_184930225.1
VOC family protein [Streptomyces roseirectus]	Streptomyces roseirectus	369	369	1	2e-125	95.68	380	WP_187751282.1
VOC family protein [Streptomyces coeruleorubidus]	Streptomyces coeruleorubidus	369	369	1	2e-125	95.14	381	WP_274821356.1
VOC family protein [Streptomyces sp. RP5T]	Streptomyces sp. RP5T	368	368	1	2e-125	95.68	381	WP_125189553.1
VOC family protein [Streptomyces lavenduligriseus]	Streptomyces lavenduligriseus	368	368	1	3e-125	95.14	381	WP_249460097.1
2,3-dihydroxybiphenyl 1,2-dioxygenase [Streptomyces sp. GKU 895]	Streptomyces sp. GKU 895	368	368	1	3e-125	95.14	380	OPG02355.1
VOC family protein [Streptomyces justiciae]	Streptomyces justiciae	368	368	1	3e-125	95.14	381	WP_256784787.1
2,3-dihydroxybiphenyl 1,2-dioxygenase [Streptomyces sp.]	Streptomyces sp.	367	367	1	5e-125	94.59	381	NUS30519.1
VOC family protein [Streptomyces sp. A012304]	Streptomyces sp. A012304	367	367	1	6e-125	94.59	381	WP_264926127.1
VOC family protein [Streptomyces sp. S.PB5]	Streptomyces sp. S.PB5	367	367	1	6e-125	94.59	380	WP_289925965.1
VOC family protein [Streptomyces sp. MA5143a]	Streptomyces sp. MA5143a	367	367	1	7e-125	95.14	381	WP_107467395.1
VOC family protein [unclassified Streptomyces]	unclassified Streptomyces	367	367	1	7e-125	94.59	380	WP_030250858.1
VOC family protein [Streptomyces sp. NA04227]	Streptomyces sp. NA04227	367	367	1	7e-125	94.05	381	WP_176103300.1
VOC family protein [Streptomyces sp. HD]	Streptomyces sp. HD	367	367	1	8e-125	94.59	380	WP_272113382.1
VOC family protein [Streptomyces]	Streptomyces	367	367	1	9e-125	94.59	380	WP_007386142.1
VOC family protein [Streptomyces djakartensis]	Streptomyces djakartensis	367	367	1	9e-125	94.59	381	WP_190197239.1
VOC family protein [Streptomyces guryensis]	Streptomyces guryensis	367	367	1	1e-124	94.05	384	WP_232655890.1
VOC family protein [Streptomyces griseorubiginosus]	Streptomyces griseorubiginosus	367	367	1	1e-124	94.59	381	WP_062239074.1
VOC family protein [Streptomyces sp. SKN60]	Streptomyces sp. SKN60	367	367	1	1e-124	94.05	381	WP_265865004.1
2,3-dihydroxybiphenyl-1,2-dioxygenase [Streptomyces hygroscopicus subsp. jinggangensis 5008]	Streptomyces hygroscopicus subsp. jinggangensis 5008	367	367	1	1e-124	94.59	381	AEY86514.1
VOC family protein [Streptomyces griseorubiginosus]	Streptomyces griseorubiginosus	367	367	1	1e-124	94.59	381	WP_120049755.1
VOC family protein [Streptomyces justiciae]	Streptomyces justiciae	367	367	1	1e-124	94.59	381	WP_194076720.1
VOC family protein [Streptomyces corchorusii]	Streptomyces corchorusii	366	366	1	1e-124	94.59	381	WP_059265828.1
VOC family protein [Streptomyces aquilus]	Streptomyces aquilus	366	366	1	1e-124	95.14	380	WP_126276366.1
23-dihydroxybiphenyl 12-dioxygenase [Streptomyces sp. MMG1612]	Streptomyces sp. MMG1612	366	366	1	1e-124	95.14	381	AGZ94050.1
VOC family protein [Streptomyces sp. BK205]	Streptomyces sp. BK205	366	366	1	2e-124	95.14	381	WP_132834669.1
VOC family protein [Streptomyces sp. TLI_185]	Streptomyces sp. TLI_185	366	366	1	2e-124	94.59	380	WP_123969404.1
2,3-dihydroxybiphenyl 1,2-dioxygenase [Streptomyces sp.]	Streptomyces sp.	366	366	1	2e-124	94.59	381	NUP19457.1
VOC family protein [Streptomyces sp. AS02]	Streptomyces sp. AS02	366	366	1	2e-124	94.59	381	WP_250081502.1
VOC family protein [Streptomyces sp. DSM 15324]	Streptomyces sp. DSM 15324	366	366	1	2e-124	94.59	380	WP_067254062.1
VOC family protein [Streptomyces sp. NRRL F-4474]	Streptomyces sp. NRRL F-4474	366	366	1	2e-124	94.59	381	WP_030838387.1
VOC family protein [Streptomyces sp. 3213.3]	Streptomyces sp. 3213.3	366	366	1	2e-124	94.59	380	WP_093623861.1
VOC family protein [Streptomyces sp. NRRL S-646]	Streptomyces sp. NRRL S-646	366	366	1	2e-124	94.59	380	WP_030936803.1
VOC family protein [Streptomyces sp. SLBN-31]	Streptomyces sp. SLBN-31	366	366	1	2e-124	94.05	381	WP_142146153.1
VOC family protein [Streptomyces cyaneochromogenes]	Streptomyces cyaneochromogenes	366	366	1	2e-124	94.05	381	WP_126395660.1
VOC family protein [Streptomyces sp. TLI_55]	Streptomyces sp. TLI_55	365	365	1	3e-124	95.14	380	WP_097272842.1
VOC family protein [Streptomyces sp. HP-A2021]	Streptomyces sp. HP-A2021	365	365	1	3e-124	95.14	381	WP_243381533.1
VOC family protein [Streptomyces sp. ATCC 21386]	Streptomyces sp. ATCC 21386	365	365	1	3e-124	94.59	381	WP_215456059.1
VOC family protein [Streptomyces sp. IMTB 1903]	Streptomyces sp. IMTB 1903	365	365	1	3e-124	94.59	381	WP_060177868.1
VOC family protein [Streptomyces sp. AC495_CC817]	Streptomyces sp. AC495_CC817	365	365	1	3e-124	94.59	381	WP_217181774.1
VOC family protein [Streptomyces sp. JV178]	Streptomyces sp. JV178	365	365	1	4e-124	93.51	381	WP_099969987.1
VOC family protein [Streptomyces sp. CoH27]	Streptomyces sp. CoH27	365	365	1	4e-124	93.51	381	WP_225095996.1
VOC family protein [Streptomyces sp. HUAS 2-6]	Streptomyces sp. HUAS 2-6	365	365	1	5e-124	93.51	381	WP_270085367.1
VOC family protein [Streptomyces cupreus]	Streptomyces cupreus	365	365	1	5e-124	93.51	381	WP_186287835.1
VOC family protein [Streptomyces griseorubiginosus]	Streptomyces griseorubiginosus	365	365	1	5e-124	93.51	381	WP_062019587.1
VOC family protein [Streptomyces sp. S.PNR 29]	Streptomyces sp. S.PNR 29	365	365	1	5e-124	94.59	381	WP_289939117.1
VOC family protein [Streptomyces arenae]	Streptomyces arenae	365	365	1	6e-124	94.05	381	WP_301648277.1
VOC family protein [unclassified Streptomyces]	unclassified Streptomyces	365	365	1	6e-124	94.05	382	WP_280860531.1
VOC family protein [Streptomyces sp. TUS-ST3]	Streptomyces sp. TUS-ST3	365	365	1	7e-124	94.05	380	WP_284434087.1
VOC family protein [Streptomyces neyagawaensis]	Streptomyces neyagawaensis	365	365	1	7e-124	92.97	381	WP_055539580.1
VOC family protein [Streptomyces]	Streptomyces	365	365	1	7e-124	93.51	382	WP_059204394.1
VOC family protein [Streptomyces sp. Go-475]	Streptomyces sp. Go-475	365	365	1	7e-124	94.59	381	WP_114256855.1
VOC family protein [Streptomyces canus]	Streptomyces canus	364	364	1	8e-124	94.05	382	WP_266512865.1
VOC family protein [Streptomyces sp. SAI-208]	Streptomyces sp. SAI-208	364	364	1	9e-124	93.51	381	WP_280910473.1
VOC family protein [Streptomyces sp. MBT33]	Streptomyces sp. MBT33	364	364	1	9e-124	94.05	381	WP_200698514.1
VOC family protein [unclassified Streptomyces]	unclassified Streptomyces	364	364	1	1e-123	93.51	381	WP_280897066.1
VOC family protein [Streptomyces sp. Ag109_O5-1]	Streptomyces sp. Ag109_O5-1	364	364	1	1e-123	94.05	380	WP_123980003.1
VOC family protein [Streptomyces sp. SDr-06]	Streptomyces sp. SDr-06	364	364	1	1e-123	92.97	382	WP_114038399.1
VOC family protein [Streptomyces]	Streptomyces	364	364	1	1e-123	92.97	381	WP_232030796.1
2,3-dihydroxybiphenyl 1,2-dioxygenase [Nonomuraea sp.]	Nonomuraea sp.	364	364	1	1e-123	94.05	381	NUP63355.1
2,3-dihydroxybiphenyl 1,2-dioxygenase [Streptomyces sp.]	Streptomyces sp.	364	364	1	1e-123	94.05	381	NUP21358.1
VOC family protein [Streptomyces sp. SAI-133]	Streptomyces sp. SAI-133	364	364	1	1e-123	93.51	381	WP_280900459.1
VOC family protein [Streptomyces incarnatus]	Streptomyces incarnatus	364	364	1	1e-123	94.59	381	WP_208897892.1
VOC family protein [Streptomyces griseorubiginosus]	Streptomyces griseorubiginosus	363	363	1	2e-123	93.51	381	WP_208778818.1
VOC family protein [Streptomyces chartreusis]	Streptomyces chartreusis	363	363	1	2e-123	93.51	381	WP_102514921.1
VOC family protein [Streptomyces cylindrosporus]	Streptomyces cylindrosporus	363	363	1	2e-123	94.05	381	WP_242767201.1
VOC family protein [Streptomyces afghaniensis]	Streptomyces afghaniensis	363	363	1	3e-123	94.59	381	WP_020275784.1
VOC family protein [Streptomyces humi]	Streptomyces humi	363	363	1	3e-123	92.97	384	WP_046728740.1
VOC family protein [Streptomyces sp. tea 10]	Streptomyces sp. tea 10	363	363	1	3e-123	93.51	381	MBX7554649.1
VOC family protein [Streptomyces gilvifuscus]	Streptomyces gilvifuscus	363	363	1	3e-123	93.51	381	WP_272177962.1
VOC family protein [Streptomyces canus]	Streptomyces canus	363	363	1	4e-123	94.05	381	WP_020117034.1
VOC family protein [Streptomyces sp. Root369]	Streptomyces sp. Root369	362	362	1	5e-123	93.51	382	WP_057613419.1
VOC family protein [Streptomyces akebiae]	Streptomyces akebiae	362	362	1	8e-123	92.43	381	WP_220650126.1
VOC family protein [Streptomyces sp. SAI-041]	Streptomyces sp. SAI-041	362	362	1	8e-123	93.51	381	WP_280846996.1
2,3-dihydroxybiphenyl 1,2-dioxygenase [Streptomyces sp. SID7499]	Streptomyces sp. SID7499	362	362	1	1e-122	92.97	381	NEE20216.1
VOC family protein [Streptomyces sp. SAI-149]	Streptomyces sp. SAI-149	361	361	1	1e-122	93.51	380	WP_280910033.1
VOC family protein [Streptomyces sp. NRRL B-1140]	Streptomyces sp. NRRL B-1140	361	361	1	1e-122	92.97	365	WP_053675229.1
VOC family protein [Streptomyces sp. A244]	Streptomyces sp. A244	361	361	1	1e-122	92.43	381	WP_107457603.1
VOC family protein [Streptomyces scabiei]	Streptomyces scabiei	361	361	1	1e-122	92.97	381	WP_037729108.1
VOC family protein [Streptomyces antibioticus]	Streptomyces antibioticus	361	361	1	2e-122	92.43	380	WP_059190545.1
VOC family protein [Streptomyces sp. Root264]	Streptomyces sp. Root264	361	361	1	2e-122	92.43	381	WP_057581067.1
VOC family protein [Streptomyces violaceochromogenes]	Streptomyces violaceochromogenes	361	361	1	2e-122	92.97	381	WP_191848663.1
VOC family protein [Streptomyces]	Streptomyces	361	361	1	2e-122	94.05	381	WP_031055810.1
VOC family protein [Streptomyces griseorubiginosus]	Streptomyces griseorubiginosus	360	360	1	3e-122	93.51	381	WP_141208668.1
VOC family protein [Streptomyces griseoruber]	Streptomyces griseoruber	360	360	1	3e-122	92.97	381	WP_055635965.1
VOC family protein [Streptomyces sp. SAI-117]	Streptomyces sp. SAI-117	360	360	1	3e-122	92.97	381	WP_280905925.1
VOC family protein [Streptomyces galbus]	Streptomyces galbus	360	360	1	3e-122	92.97	381	WP_168374144.1
VOC family protein [Streptomyces scabiei]	Streptomyces scabiei	360	360	1	3e-122	92.43	381	WP_119589953.1
conserved hypothetical protein [Streptomyces scabiei 87.22]	Streptomyces scabiei 87.22	360	360	1	4e-122	92.43	389	CBG75996.1

## Sheet: KEF29_00495
Description	Scientific Name	Max Score	Total Score	Query Cover	E value	Per. ident	Acc. Len	Accession
TetR/AcrR family transcriptional regulator [Streptomyces sp. Root369]	Streptomyces sp. Root369	379	379	1	1e-131	92.72	211	WP_199873883.1
TetR/AcrR family transcriptional regulator [Streptomyces]	Streptomyces	377	377	1	3e-131	91.75	211	WP_208616859.1
TetR/AcrR family transcriptional regulator [Streptomyces canus]	Streptomyces canus	375	375	1	4e-130	91.26	211	WP_266512862.1
TetR/AcrR family transcriptional regulator [unclassified Streptomyces]	unclassified Streptomyces	374	374	1	7e-130	90.78	211	WP_280860532.1
TetR/AcrR family transcriptional regulator [Streptomyces canus]	Streptomyces canus	374	374	1	1e-129	90.78	211	WP_266555538.1
TetR/AcrR family transcriptional regulator [Streptomyces sp. KS 21]	Streptomyces sp. KS 21	369	369	1	1e-127	88.35	211	WP_133896355.1
TetR/AcrR family transcriptional regulator [Streptomyces sp. BPTC-684]	Streptomyces sp. BPTC-684	367	367	1	3e-127	88.35	211	WP_283140474.1
TetR/AcrR family transcriptional regulator [Streptomyces cirratus]	Streptomyces cirratus	367	367	1	3e-127	88.35	211	WP_190184927.1
TetR/AcrR family transcriptional regulator [Streptomyces sp. XY332]	Streptomyces sp. XY332	367	367	1	8e-127	87.86	211	WP_078987620.1
TetR/AcrR family transcriptional regulator [Streptomyces griseorubiginosus]	Streptomyces griseorubiginosus	366	366	1	8e-127	88.35	211	WP_208778819.1
TetR family transcriptional regulator [Streptomyces roseochromogenus]	Streptomyces roseochromogenus	365	365	1	4e-126	87.86	211	GLX36936.1
TetR/AcrR family transcriptional regulator [Streptomyces sp. BR123]	Streptomyces sp. BR123	364	364	1	5e-126	87.38	211	WP_179174052.1
TetR/AcrR family transcriptional regulator [Streptomyces vietnamensis]	Streptomyces vietnamensis	364	364	1	6e-126	87.38	211	WP_063782312.1
TetR/AcrR family transcriptional regulator [Streptomyces deccanensis]	Streptomyces deccanensis	364	364	1	7e-126	87.86	211	WP_239758990.1
TetR/AcrR family transcriptional regulator [Streptomyces arenae]	Streptomyces arenae	364	364	1	7e-126	87.38	211	WP_301648278.1
TetR/AcrR family transcriptional regulator [unclassified Streptomyces]	unclassified Streptomyces	364	364	1	7e-126	87.86	211	WP_030838385.1
TetR/AcrR family transcriptional regulator [Streptomyces aquilus]	Streptomyces aquilus	364	364	1	8e-126	88.35	211	WP_126274819.1
TetR/AcrR family transcriptional regulator [Streptomyces]	Streptomyces	364	364	1	8e-126	87.86	211	WP_104780435.1
TetR/AcrR family transcriptional regulator [Streptomyces polychromogenes]	Streptomyces polychromogenes	363	363	1	1e-125	88.35	211	MCF3179480.1
TetR/AcrR family transcriptional regulator [Streptomyces muensis]	Streptomyces muensis	363	363	1	1e-125	87.38	211	WP_234764385.1
TetR/AcrR family transcriptional regulator [Streptomyces sp. SKN60]	Streptomyces sp. SKN60	363	363	1	1e-125	87.38	211	WP_265865003.1
hypothetical protein T261_0756 [Streptomyces lydicus]	Streptomyces lydicus	363	363	1	1e-125	87.38	211	AJT62445.1
TetR/AcrR family transcriptional regulator [Streptomyces sp. SS]	Streptomyces sp. SS	363	363	1	2e-125	87.38	211	WP_017241796.1
TetR/AcrR family transcriptional regulator [Streptomyces sp. A012304]	Streptomyces sp. A012304	363	363	1	3e-125	87.86	211	WP_264926129.1
TetR/AcrR family transcriptional regulator [Streptomyces sp. GbtcB6]	Streptomyces sp. GbtcB6	363	363	1	3e-125	87.38	211	WP_217549312.1
TetR/AcrR family transcriptional regulator [Streptomyces phaeofaciens]	Streptomyces phaeofaciens	362	362	1	4e-125	87.38	211	WP_189710190.1
TetR/AcrR family transcriptional regulator [Streptomyces sp. RP5T]	Streptomyces sp. RP5T	362	362	1	8e-125	87.38	218	WP_125189554.1
TetR/AcrR family transcriptional regulator [Streptomyces murinus]	Streptomyces murinus	361	361	1	1e-124	86.89	211	WP_182789846.1
TetR/AcrR family transcriptional regulator [Streptomyces justiciae]	Streptomyces justiciae	361	361	1	1e-124	87.86	211	WP_256779703.1
TetR/AcrR family transcriptional regulator [Streptomyces sp. WAC06614]	Streptomyces sp. WAC06614	360	360	1	2e-124	86.89	211	WP_125648669.1
TetR/AcrR family transcriptional regulator [Streptomyces bambusae]	Streptomyces bambusae	360	360	1	3e-124	86.89	211	WP_219665381.1
TetR/AcrR family transcriptional regulator [Streptomyces justiciae]	Streptomyces justiciae	360	360	1	5e-124	87.38	211	WP_194080672.1
TetR/AcrR family transcriptional regulator [Streptomyces sp. NA04227]	Streptomyces sp. NA04227	359	359	1	5e-124	86.41	211	WP_176103299.1
TetR/AcrR family transcriptional regulator [unclassified Streptomyces]	unclassified Streptomyces	359	359	1	5e-124	85.92	211	WP_280910032.1
TetR/AcrR family transcriptional regulator [Streptomyces katrae]	Streptomyces katrae	359	359	1	6e-124	87.38	211	WP_094191493.1
TetR/AcrR family transcriptional regulator [Streptomyces shenzhenensis]	Streptomyces shenzhenensis	359	359	1	7e-124	85.44	211	WP_234541854.1
TetR/AcrR family transcriptional regulator [Streptomyces justiciae]	Streptomyces justiciae	359	359	1	9e-124	86.89	211	WP_194076723.1
TetR/AcrR family transcriptional regulator [Streptomyces shenzhenensis]	Streptomyces shenzhenensis	358	358	1	1e-123	85.44	211	WP_181801687.1
TetR/AcrR family transcriptional regulator [Streptomyces nymphaeiformis]	Streptomyces nymphaeiformis	358	358	1	2e-123	85.92	211	WP_184930224.1
TetR/AcrR family transcriptional regulator [Streptomyces justiciae]	Streptomyces justiciae	358	358	1	2e-123	86.89	211	WP_256784788.1
TetR/AcrR family transcriptional regulator [Streptomyces cylindrosporus]	Streptomyces cylindrosporus	357	357	1	3e-123	86.41	211	WP_242767200.1
TetR/AcrR family transcriptional regulator [unclassified Streptomyces]	unclassified Streptomyces	357	357	1	4e-123	85.44	211	WP_215456057.1
TetR/AcrR family transcriptional regulator [Kitasatospora sp. MMS16-BH015]	Kitasatospora sp. MMS16-BH015	357	357	1	4e-123	86.89	211	WP_104815815.1
TetR/AcrR family transcriptional regulator [Streptomyces canus]	Streptomyces canus	357	357	1	8e-123	86.89	216	WP_199790132.1
TetR/AcrR family transcriptional regulator [unclassified Streptomyces]	unclassified Streptomyces	356	356	1	8e-123	85.44	211	WP_185899517.1
TetR/AcrR family transcriptional regulator [Streptomyces sp. S.PB5]	Streptomyces sp. S.PB5	356	356	1	1e-122	85.44	211	WP_289925966.1
TetR/AcrR family transcriptional regulator [Streptomyces sp. DSM 15324]	Streptomyces sp. DSM 15324	356	356	1	2e-122	85.44	211	WP_199844678.1
TetR/AcrR family transcriptional regulator [Streptomyces albiflavescens]	Streptomyces albiflavescens	354	354	1	6e-122	85.92	217	WP_189192386.1
TetR/AcrR family transcriptional regulator [Streptomyces]	Streptomyces	353	353	1	1e-121	84.95	218	WP_031055808.1
TetR/AcrR family transcriptional regulator [Streptomyces sp. SID13726]	Streptomyces sp. SID13726	353	353	1	1e-121	84.95	211	WP_164430554.1
TetR/AcrR family transcriptional regulator [Streptomyces]	Streptomyces	353	353	1	2e-121	84.95	211	WP_007386141.1
TetR/AcrR family transcriptional regulator [Streptomyces hyaluromycini]	Streptomyces hyaluromycini	353	353	1	2e-121	84.47	211	WP_089106302.1
TetR/AcrR family transcriptional regulator [Streptomyces sp. tea 10]	Streptomyces sp. tea 10	352	352	1	3e-121	84.47	211	MBX7554648.1
TetR/AcrR family transcriptional regulator [Streptomyces sp. NBC_00140]	Streptomyces sp. NBC_00140	352	352	1	4e-121	83.98	219	WP_267014536.1
TetR/AcrR family transcriptional regulator [Streptomyces sp. Go-475]	Streptomyces sp. Go-475	352	352	1	5e-121	91.75	226	WP_198678372.1
TetR/AcrR family transcriptional regulator [Streptomyces sp. NBC_00124]	Streptomyces sp. NBC_00124	352	352	1	5e-121	83.98	219	WP_266886418.1
TetR/AcrR family transcriptional regulator [Streptomyces scabiei]	Streptomyces scabiei	352	352	1	6e-121	86.89	226	WP_063139488.1
TetR/AcrR family transcriptional regulator [Streptomyces albicerus]	Streptomyces albicerus	351	351	1	9e-121	84.95	211	WP_151484812.1
TetR/AcrR family transcriptional regulator [Streptomyces antibioticus]	Streptomyces antibioticus	350	350	1	3e-120	84.95	211	WP_211283693.1
TetR/AcrR family transcriptional regulator [Streptomyces akebiae]	Streptomyces akebiae	349	349	1	6e-120	83.98	211	WP_220650127.1
TetR/AcrR family transcriptional regulator [Streptomyces]	Streptomyces	349	349	1	7e-120	90.78	211	WP_020275785.1
TetR/AcrR family transcriptional regulator [Streptomyces sp. S3(2020)]	Streptomyces sp. S3(2020)	348	348	1	9e-120	83.01	211	WP_171144179.1
TetR family transcriptional regulator [Streptomyces sp. B9173]	Streptomyces sp. B9173	348	348	1	1e-119	85.44	211	OQR64536.1
TetR/AcrR family transcriptional regulator [Streptomyces]	Streptomyces	348	348	1	1e-119	90.78	211	WP_189396972.1
TetR/AcrR family transcriptional regulator [Streptomyces sp. 3213.3]	Streptomyces sp. 3213.3	348	348	1	1e-119	84.47	211	WP_200811950.1
TetR/AcrR family transcriptional regulator [Streptomyces graminofaciens]	Streptomyces graminofaciens	348	348	1	2e-119	83.98	209	WP_286251219.1
TetR/AcrR family transcriptional regulator [Streptomyces sp. TLI_185]	Streptomyces sp. TLI_185	348	348	1	2e-119	84.47	211	WP_185124322.1
TetR/AcrR family transcriptional regulator [Streptomyces sp. HD]	Streptomyces sp. HD	348	348	1	2e-119	83.98	211	WP_272113381.1
TetR/AcrR family transcriptional regulator [Streptomyces sp. S.PNR 29]	Streptomyces sp. S.PNR 29	348	348	1	2e-119	90.78	226	WP_289939116.1
transcriptional regulator BetI [Streptomyces reticuli]	Streptomyces reticuli	347	347	1	4e-119	90.29	211	CUW25397.1
TetR family transcriptional regulator [Streptomyces sp. TLI_185]	Streptomyces sp. TLI_185	347	347	1	5e-119	83.5	211	WP_123969290.1
TetR/AcrR family transcriptional regulator [Streptomyces sp. S.PNR 29]	Streptomyces sp. S.PNR 29	347	347	1	5e-119	84.47	211	WP_289941080.1
TetR/AcrR family transcriptional regulator [Streptomyces humi]	Streptomyces humi	347	347	1	5e-119	90.29	211	WP_046728739.1
TetR/AcrR family transcriptional regulator [Streptomyces coeruleorubidus]	Streptomyces coeruleorubidus	347	347	1	5e-119	90.78	211	WP_274821355.1
TetR/AcrR family transcriptional regulator [Streptomyces sp. Ag109_O5-1]	Streptomyces sp. Ag109_O5-1	346	346	1	1e-118	83.5	211	WP_185149517.1
TetR/AcrR family transcriptional regulator [Streptomyces sp. TLI_55]	Streptomyces sp. TLI_55	345	345	1	2e-118	83.5	211	WP_097269906.1
TetR/AcrR family transcriptional regulator [Streptomyces aquilus]	Streptomyces aquilus	345	345	1	2e-118	83.5	211	WP_208870789.1
TetR family transcriptional regulator [Streptomyces sp.]	Streptomyces sp.	345	345	1	3e-118	83.5	211	NUR04753.1
TetR family transcriptional regulator [Streptomyces coacervatus]	Streptomyces coacervatus	345	345	1	3e-118	83.98	218	WP_275772205.1
TetR/AcrR family transcriptional regulator [Streptomyces paradoxus]	Streptomyces paradoxus	345	345	1	3e-118	91.26	211	WP_184557567.1
TetR/AcrR family transcriptional regulator [Streptomyces chartreusis]	Streptomyces chartreusis	345	345	1	4e-118	89.81	226	WP_173937333.1
TetR/AcrR family transcriptional regulator [Streptomyces]	Streptomyces	345	345	1	4e-118	82.52	211	WP_143641925.1
TetR/AcrR family transcriptional regulator [Streptomyces sp. TLI_55]	Streptomyces sp. TLI_55	344	344	1	7e-118	83.01	211	WP_179851241.1
TetR/AcrR family transcriptional regulator [Streptomyces incarnatus]	Streptomyces incarnatus	343	343	1	9e-118	88.83	211	WP_208897893.1
TetR/AcrR family transcriptional regulator [Streptomyces sp. A244]	Streptomyces sp. A244	344	344	1	9e-118	89.81	226	WP_107457602.1
TetR/AcrR family transcriptional regulator [Streptomyces sp. NRRL S-646]	Streptomyces sp. NRRL S-646	343	343	1	1e-117	83.01	211	WP_030936805.1
TetR/AcrR family transcriptional regulator [unclassified Streptomyces]	unclassified Streptomyces	343	343	1	1e-117	82.52	211	WP_030250849.1
TetR/AcrR family transcriptional regulator [Streptomyces massasporeus]	Streptomyces massasporeus	343	343	1	1e-117	89.32	211	WP_189587823.1
TetR/AcrR family transcriptional regulator [Streptomyces sp. SLBN-31]	Streptomyces sp. SLBN-31	343	343	1	1e-117	89.81	212	WP_174267157.1
TetR/AcrR family transcriptional regulator [Nonomuraea sp.]	Nonomuraea sp.	342	342	0.97	2e-117	84.5	206	NUP63356.1
TetR/AcrR family transcriptional regulator [Streptomyces liliifuscus]	Streptomyces liliifuscus	343	343	1	2e-117	81.55	211	WP_200395111.1
TetR/AcrR family transcriptional regulator [Streptomyces sp. NRRL B-1140]	Streptomyces sp. NRRL B-1140	342	342	1	2e-117	88.35	208	WP_053675230.1
TetR/AcrR family transcriptional regulator [Streptomyces viridochromogenes]	Streptomyces viridochromogenes	343	343	1	3e-117	89.81	218	WP_003994658.1
TetR family transcriptional regulator [Streptomyces coralus]	Streptomyces coralus	343	343	1	3e-117	89.32	215	WP_306502908.1
TetR family transcriptional regulator [Streptomyces montanus]	Streptomyces montanus	342	342	1	3e-117	82.04	211	WP_138048560.1
TetR/AcrR family transcriptional regulator [Streptomyces sp. NRRL B-24085]	Streptomyces sp. NRRL B-24085	343	343	1	3e-117	89.81	219	WP_053847223.1
TetR/AcrR family transcriptional regulator [Streptomyces umbrinus]	Streptomyces umbrinus	342	342	1	4e-117	82.04	211	WP_189840788.1
TetR/AcrR family transcriptional regulator [Streptomyces sp.]	Streptomyces sp.	342	342	0.97	5e-117	84.5	206	NUP21359.1
TetR family transcriptional regulator [Streptomyces lincolnensis]	Streptomyces lincolnensis	341	341	1	9e-117	88.83	215	WP_232030797.1
TetR/AcrR family transcriptional regulator [Streptomyces cyaneus]	Streptomyces cyaneus	341	341	1	1e-116	88.35	211	WP_128433887.1

## Sheet: KEF29_00500
Description	Scientific Name	Max Score	Total Score	Query Cover	E value	Per. ident	Acc. Len	Accession
MMPL family transporter [Streptomyces aurantiacus]	Streptomyces aurantiacus	79.3	79.3	0.41	2e-14	87.8	752	WP_052029108.1
MMPL family transporter [Streptomyces lasiicapitis]	Streptomyces lasiicapitis	79.3	79.3	0.41	2e-14	87.8	752	WP_189173049.1
MMPL family transporter [Streptomyces aureoverticillatus]	Streptomyces aureoverticillatus	79.3	79.3	0.41	2e-14	87.8	752	WP_204327970.1
MMPL family transporter [Streptomyces flavofungini]	Streptomyces flavofungini	78.2	78.2	0.41	4e-14	85.37	751	WP_190118307.1
MMPL family transporter [Streptomyces flavofungini]	Streptomyces flavofungini	77.8	77.8	0.41	5e-14	85.37	750	WP_289943962.1
MMPL family transporter [Streptomyces alboflavus]	Streptomyces alboflavus	77	77	0.41	1e-13	85.37	751	WP_051811209.1
MMPL family transporter [Streptomyces alboflavus]	Streptomyces alboflavus	75.1	75.1	0.41	5e-13	82.93	751	WP_161990349.1
MMPL family transporter [Streptomyces violascens]	Streptomyces violascens	73.9	73.9	0.41	1e-12	82.93	747	WP_226599101.1
membrane protein [Streptomyces sp. NRRL B-1140]	Streptomyces sp. NRRL B-1140	73.9	73.9	0.44	1e-12	81.82	760	KOV93312.1
MMPL family transporter [Streptomyces albicerus]	Streptomyces albicerus	73.9	73.9	0.41	1e-12	85.37	754	WP_192583530.1
MMPL family transporter [Streptomyces sp. ALI-76-A]	Streptomyces sp. ALI-76-A	73.6	73.6	0.44	2e-12	79.55	754	WP_286066816.1
MMPL family transporter [Streptomyces parvulus]	Streptomyces parvulus	73.2	73.2	0.41	3e-12	85.37	754	WP_256031758.1
MMPL family transporter [Streptomyces]	Streptomyces	73.2	73.2	0.41	3e-12	85.37	754	WP_226487366.1
MMPL family transporter [Streptomyces parvulus]	Streptomyces parvulus	73.2	73.2	0.41	3e-12	85.37	754	WP_230072280.1
MMPL family transporter [Streptomyces parvulus]	Streptomyces parvulus	73.2	73.2	0.41	3e-12	85.37	754	WP_064732289.1
MMPL family transporter [Streptomyces sp. NRRL B-1140]	Streptomyces sp. NRRL B-1140	72.4	72.4	0.44	5e-12	79.55	754	WP_078956271.1
MMPL family transporter [Streptomyces sp. MA15]	Streptomyces sp. MA15	72.4	72.4	0.41	5e-12	82.93	754	WP_290010115.1
MMPL family transporter [Streptomyces sp. WM6378]	Streptomyces sp. WM6378	72	72	0.41	6e-12	80.49	749	WP_053724772.1
MMPL family transporter [Streptomyces sp. NWU339]	Streptomyces sp. NWU339	71.6	71.6	0.41	8e-12	80.49	754	WP_181384020.1
hypothetical protein DIZ27_43640 [Streptomyces sp. NWU339]	Streptomyces sp. NWU339	70.9	70.9	0.44	2e-11	77.27	760	PWI04715.1
MMPL family transporter [Streptomyces sp. DH41]	Streptomyces sp. DH41	70.9	70.9	0.44	2e-11	75	754	WP_279561654.1
MMPL family transporter [Streptomyces sp. ISL-98]	Streptomyces sp. ISL-98	69.3	69.3	0.41	6e-11	75.61	751	WP_214928249.1
MMPL family transporter [Streptomyces sp. APSN-46.1]	Streptomyces sp. APSN-46.1	68.6	68.6	0.41	1e-10	75.61	751	WP_243626116.1
membrane protein [Streptomyces longisporoflavus]	Streptomyces longisporoflavus	68.2	68.2	0.41	1e-10	73.17	777	GGV22613.1
MMPL family transporter [Streptomyces sporangiiformans]	Streptomyces sporangiiformans	68.2	68.2	0.41	2e-10	73.17	751	WP_119101673.1
RND superfamily putative drug exporter [Streptomyces sp. PsTaAH-137]	Streptomyces sp. PsTaAH-137	67.8	67.8	0.44	2e-10	75	764	RAJ69395.1
MMPL family transporter [Streptomyces sp. BA2]	Streptomyces sp. BA2	67.8	67.8	0.41	2e-10	70.73	742	MWA15513.1
MMPL family transporter [Streptomyces coryli]	Streptomyces coryli	67.4	67.4	0.41	3e-10	73.17	752	WP_165235198.1
MMPL family transporter [Streptomyces longisporoflavus]	Streptomyces longisporoflavus	67.4	67.4	0.41	3e-10	70.73	746	WP_190078961.1
MMPL family transporter [Streptomyces sp. NBC_01142]	Streptomyces sp. NBC_01142	67	67	0.41	4e-10	73.17	751	WP_266551788.1
MMPL family transporter [Streptomyces durmitorensis]	Streptomyces durmitorensis	66.6	66.6	0.41	5e-10	70.73	742	WP_249585747.1
MMPL family transporter [Streptomyces sp. GESEQ-35]	Streptomyces sp. GESEQ-35	66.6	66.6	0.41	5e-10	75.61	749	WP_210589254.1
MMPL family transporter [Streptomyces sp. PsTaAH-137]	Streptomyces sp. PsTaAH-137	66.6	66.6	0.44	6e-10	72.73	755	WP_111668642.1
MMPL family transporter [Streptomyces sp. NRRL F-2580]	Streptomyces sp. NRRL F-2580	66.2	66.2	0.96	6e-10	43.43	749	WP_030722754.1
MMPL family transporter [Streptomyces sp. SID5606]	Streptomyces sp. SID5606	66.2	66.2	0.37	7e-10	83.78	750	WP_237546546.1
MMPL family transporter [Streptomyces sp. MZ04]	Streptomyces sp. MZ04	66.2	66.2	0.41	8e-10	70.73	742	WP_135329749.1
MMPL family transporter [Streptomyces]	Streptomyces	65.9	65.9	0.45	1e-09	71.11	749	WP_030386167.1
MMPL family transporter [Streptomyces sp. Sge12]	Streptomyces sp. Sge12	65.9	65.9	0.45	1e-09	71.11	749	WP_081522204.1
MMPL family transporter [Streptomyces sp. WM6368]	Streptomyces sp. WM6368	65.9	65.9	0.45	1e-09	71.11	749	WP_053703442.1
MMPL family transporter [Streptomyces virginiae]	Streptomyces virginiae	65.9	65.9	0.45	1e-09	71.11	750	WP_266481895.1
MMPL family transporter [Streptomyces virginiae]	Streptomyces virginiae	65.9	65.9	0.45	1e-09	71.11	750	WP_266378428.1
MMPL family transporter [Streptomyces sp. NRRL S-237]	Streptomyces sp. NRRL S-237	65.5	65.5	0.45	1e-09	71.11	749	WP_030713074.1
MMPL family transporter [Streptomyces cellostaticus]	Streptomyces cellostaticus	65.1	65.1	0.41	2e-09	70.73	748	WP_067003727.1
unnamed protein product [Streptomyces sp.]	Streptomyces sp.	62.8	62.8	0.68	1e-08	43.75	740	WP_309095492.1
MMPL family transporter [uncultured bacterium]	uncultured bacterium	62.4	62.4	0.41	1e-08	78.05	749	AXL06549.1
MMPL family transporter [Streptomyces lunaelactis]	Streptomyces lunaelactis	61.6	61.6	0.32	3e-08	87.5	746	WP_159100457.1
unnamed protein product [Streptomyces lunaelactis]	Streptomyces lunaelactis	61.6	61.6	0.32	3e-08	87.5	746	WP_175330878.1
MMPL family transporter [Streptomyces incarnatus]	Streptomyces incarnatus	61.2	61.2	0.41	4e-08	70.73	748	WP_208903902.1
MMPL family transporter [Streptomyces sp. TLI_185]	Streptomyces sp. TLI_185	60.8	60.8	0.41	6e-08	70.73	748	WP_123970966.1
MMPL family transporter [Streptomyces sp. SDr-06]	Streptomyces sp. SDr-06	60.5	60.5	0.32	7e-08	84.38	747	WP_189390326.1
MMPL family transporter [Streptomyces silvensis]	Streptomyces silvensis	60.1	60.1	0.32	1e-07	84.38	751	WP_058847298.1
MMPL family transporter [Streptomyces sp. GB4-14]	Streptomyces sp. GB4-14	59.7	59.7	0.31	2e-07	87.1	754	MCI3150266.1
MMPL family transporter [Streptomyces werraensis]	Streptomyces werraensis	59.7	59.7	0.31	2e-07	87.1	754	MCP9994618.1
membrane protein [Streptomyces werraensis]	Streptomyces werraensis	59.7	59.7	0.31	2e-07	87.1	754	GHF24123.1
MMPL family transporter [Streptomyces venezuelae]	Streptomyces venezuelae	59.3	59.3	0.31	2e-07	87.1	755	WP_150205783.1
MMPL family transporter [Streptomyces bambusae]	Streptomyces bambusae	59.3	59.3	0.31	2e-07	83.87	757	WP_226739441.1
MMPL family transporter [Streptomyces longispororuber]	Streptomyces longispororuber	58.9	58.9	0.31	2e-07	87.1	754	WP_255978925.1
MMPL family transporter [Streptomyces aureocirculatus]	Streptomyces aureocirculatus	58.5	58.5	0.32	3e-07	78.12	751	WP_051853029.1
hypothetical protein DD630_33555 [Streptomyces sp. BSE7F]	Streptomyces sp. BSE7F	58.2	58.2	0.31	5e-07	87.1	762	PWE10989.1
MMPL family transporter [Streptomyces sp. WAC05950]	Streptomyces sp. WAC05950	57.8	57.8	0.32	5e-07	78.12	245	WP_148143652.1
MMPL family transporter [Streptomyces vinaceus]	Streptomyces vinaceus	58.2	58.2	0.31	5e-07	87.1	761	MQL63491.1
MMPL family transporter [Streptomyces sp. Z38]	Streptomyces sp. Z38	58.2	58.2	0.31	5e-07	87.1	761	WP_107080943.1
MMPL family transporter [Streptomyces pseudogriseolus]	Streptomyces pseudogriseolus	56.6	56.6	0.31	2e-06	83.87	756	MCM3301476.1
MMPL family transporter [Streptomyces sp. SMS_SU21]	Streptomyces sp. SMS_SU21	56.6	56.6	0.31	2e-06	83.87	756	WP_163079746.1
MMPL family transporter [Streptomyces sp. b94]	Streptomyces sp. b94	56.6	56.6	0.31	2e-06	83.87	754	WP_210962677.1
MMPL family transporter [Streptomyces]	Streptomyces	56.6	56.6	0.31	2e-06	83.87	755	WP_189365385.1
MMPL family transporter [unclassified Streptomyces]	unclassified Streptomyces	56.6	56.6	0.31	2e-06	83.87	755	WP_048458648.1
MMPL family transporter [unclassified Streptomyces]	unclassified Streptomyces	56.6	56.6	0.31	2e-06	83.87	755	WP_163037199.1
MMPL family transporter [Streptomyces sp. RK31]	Streptomyces sp. RK31	56.6	56.6	0.31	2e-06	83.87	755	WP_210910327.1
MMPL family transporter [Streptomyces sp. PAM3C]	Streptomyces sp. PAM3C	56.6	56.6	0.31	2e-06	83.87	755	WP_216718234.1
MMPL family transporter [Streptomyces sp. I5]	Streptomyces sp. I5	56.6	56.6	0.31	2e-06	83.87	755	WP_199218978.1
MMPL family transporter [Streptomyces sp. BSE7-9]	Streptomyces sp. BSE7-9	56.6	56.6	0.31	2e-06	83.87	756	WP_199213877.1
MMPL family transporter [Streptomyces pseudogriseolus]	Streptomyces pseudogriseolus	56.6	56.6	0.31	2e-06	83.87	756	WP_225657532.1
MMPL family transporter [Streptomyces griseoincarnatus]	Streptomyces griseoincarnatus	56.6	56.6	0.31	2e-06	83.87	755	WP_251100321.1
MMPL family transporter [Streptomyces sp. A0592]	Streptomyces sp. A0592	56.6	56.6	0.32	2e-06	78.12	749	WP_136229465.1
MMPL family transporter [Streptomyces]	Streptomyces	56.6	56.6	0.32	2e-06	78.12	749	WP_053614091.1
MMPL family transporter [Streptomyces]	Streptomyces	56.6	56.6	0.32	2e-06	78.12	749	WP_030651292.1
MMPL family transporter [Streptomyces]	Streptomyces	56.6	56.6	0.32	2e-06	78.12	749	WP_030897184.1
MMPL family transporter [Streptomyces sp. NRRL S-98]	Streptomyces sp. NRRL S-98	56.2	56.2	0.32	2e-06	78.12	748	WP_030824029.1
MMPL family transporter [Streptomyces amritsarensis]	Streptomyces amritsarensis	56.2	56.2	0.32	2e-06	78.12	749	WP_076045910.1
MMPL family transporter [Streptomyces sp. HSG2]	Streptomyces sp. HSG2	56.2	56.2	0.31	2e-06	83.87	756	WP_200262073.1
MMPL family transporter [Streptomyces sp. T-3]	Streptomyces sp. T-3	56.2	56.2	0.32	3e-06	78.12	754	MDG4857399.1
MMPL family transporter [Streptomyces sp. NRRL F-2664]	Streptomyces sp. NRRL F-2664	55.5	55.5	0.32	4e-06	78.12	748	WP_051807729.1
MMPL family transporter [Streptomyces erythrochromogenes]	Streptomyces erythrochromogenes	55.5	55.5	0.32	4e-06	78.12	749	WP_037632393.1
MMPL family transporter [Streptomyces erythrochromogenes]	Streptomyces erythrochromogenes	55.5	55.5	0.32	5e-06	78.12	749	WP_266492499.1
MMPL family transporter [unclassified Streptomyces]	unclassified Streptomyces	55.1	55.1	0.32	5e-06	78.12	749	WP_030849410.1
MMPL family transporter [Streptomyces sp. IGB124]	Streptomyces sp. IGB124	55.1	55.1	0.32	6e-06	78.12	749	WP_053686692.1
MMPL family transporter [Streptomyces sp. XY413]	Streptomyces sp. XY413	55.1	55.1	0.32	6e-06	78.12	749	WP_053713860.1
MMPL family transporter [Streptomyces sp. A1547]	Streptomyces sp. A1547	55.1	55.1	0.31	6e-06	80.65	779	THA33261.1
MMPL family transporter [Streptomyces griseus]	Streptomyces griseus	54.7	54.7	0.31	7e-06	74.19	747	WP_050513857.1
MMPL family transporter [Streptomyces torulosus]	Streptomyces torulosus	54.3	54.3	0.32	1e-05	78.12	611	WP_055716259.1
MMPL family transporter [Streptomyces sp. HmicA12]	Streptomyces sp. HmicA12	54.3	54.3	0.32	1e-05	71.88	735	WP_026246478.1
MMPL family transporter [Streptomyces sp. PsTaAH-137]	Streptomyces sp. PsTaAH-137	54.3	54.3	0.32	1e-05	71.88	735	WP_111661481.1
MMPL family transporter [Streptomyces sp. NBC_00320]	Streptomyces sp. NBC_00320	53.9	53.9	0.31	1e-05	77.42	756	WP_266636557.1
MMPL family transporter [Streptomyces sp. VRA16 Mangrove soil]	Streptomyces sp. VRA16 Mangrove soil	53.9	53.9	0.32	1e-05	71.88	735	WP_207823998.1
MMPL family transporter [Streptomyces sp. KS 21]	Streptomyces sp. KS 21	53.9	53.9	0.31	1e-05	77.42	756	WP_166663337.1
MMPL family transporter [unclassified Streptomyces]	unclassified Streptomyces	53.9	53.9	0.31	1e-05	77.42	756	WP_078987548.1
MMPL family transporter [Streptomyces sp. SID14478]	Streptomyces sp. SID14478	53.9	53.9	0.32	1e-05	71.88	736	NEB78541.1
membrane protein [Streptomyces sp. NRRL S-444]	Streptomyces sp. NRRL S-444	53.9	53.9	0.31	1e-05	77.42	756	KJY47936.1
MMPL family transporter [Streptomyces katrae]	Streptomyces katrae	53.9	53.9	0.31	1e-05	77.42	756	WP_037636430.1

## Sheet: KEF29_00505
Description	Scientific Name	Max Score	Total Score	Query Cover	E value	Per. ident	Acc. Len	Accession
ABC transporter permease [Streptomyces capoamus]	Streptomyces capoamus	313	313	0.96	2e-104	78.7	271	WP_189984723.1
ABC transporter permease [Micromonospora violae]	Micromonospora violae	254	254	0.96	3e-81	55.56	259	WP_208758419.1
ABC transporter permease [Streptomyces buecherae]	Streptomyces buecherae	251	251	0.96	4e-80	58.06	263	WP_176160787.1
ABC transporter permease [Streptomyces buecherae]	Streptomyces buecherae	250	250	0.96	8e-80	57.6	263	WP_187060054.1
ABC transporter permease [Streptomyces sp. 71268]	Streptomyces sp. 71268	250	250	0.96	8e-80	57.6	263	WP_277323057.1
ABC transporter permease [Streptomyces alboflavus]	Streptomyces alboflavus	241	241	0.96	3e-76	54.17	261	WP_087886154.1
ABC transporter permease [Actinomadura sp. 6K520]	Actinomadura sp. 6K520	241	241	0.96	3e-76	53.7	261	WP_131977685.1
ABC transporter permease [Streptomyces tsukubensis]	Streptomyces tsukubensis	236	236	0.96	2e-74	54.63	260	WP_179120311.1
ABC transporter permease [Streptomyces pinistramenti]	Streptomyces pinistramenti	236	236	0.96	2e-74	53.92	263	WP_227046796.1
ABC transporter permease [Chloroflexota bacterium]	Chloroflexota bacterium	235	235	0.96	7e-74	53.24	258	MDQ2743538.1
ABC transporter permease [Nocardia pulmonis]	Nocardia pulmonis	233	233	0.93	3e-73	54.76	258	MCM6773187.1
ABC transporter permease [Actinomadura sp. 7K507]	Actinomadura sp. 7K507	233	233	0.96	3e-73	50.93	261	WP_132157990.1
ABC transporter permease [Planotetraspora kaengkrachanensis]	Planotetraspora kaengkrachanensis	233	233	0.96	4e-73	52.07	263	WP_203882257.1
ABC transporter permease [Stackebrandtia albiflava]	Stackebrandtia albiflava	233	233	0.96	5e-73	53	262	WP_147142676.1
ABC transporter permease [Streptomyces tsukubensis]	Streptomyces tsukubensis	231	231	0.94	2e-72	54.25	257	QFR98176.1
ABC transporter permease [Actinomadura sp. KC345]	Actinomadura sp. KC345	230	230	0.96	7e-72	50.93	261	WP_131877208.1
ABC transporter permease [Streptomyces sp. NBS 14/10]	Streptomyces sp. NBS 14/10	229	229	0.95	1e-71	53.88	267	WP_089514335.1
type transport system permease protein [Acidimicrobiaceae bacterium]	Acidimicrobiaceae bacterium	229	229	0.96	1e-71	50.93	262	MDQ1427139.1
ABC transporter permease [Streptomyces lunaelactis]	Streptomyces lunaelactis	228	228	0.96	3e-71	50.93	258	WP_108155210.1
ABC transporter permease [Actinocrinis puniceicyclus]	Actinocrinis puniceicyclus	228	228	0.96	4e-71	50.23	267	WP_211468440.1
ABC transporter permease [Actinomadura sp. KC06]	Actinomadura sp. KC06	226	226	0.96	2e-70	51.85	261	WP_131964485.1
ABC transporter permease [Actinomycetota bacterium]	Actinomycetota bacterium	224	224	0.95	2e-70	51.64	213	MDQ6784922.1
ABC transporter permease [Streptomyces]	Streptomyces	226	226	0.95	2e-70	53.92	271	WP_014178133.1
ABC transporter permease [Streptomyces sparsogenes]	Streptomyces sparsogenes	225	225	0.94	8e-70	53.74	266	WP_065962415.1
ABC transporter permease [unclassified Micromonospora]	unclassified Micromonospora	224	224	0.96	9e-70	51.85	262	WP_121654823.1
ABC transporter permease [Actinomadura sp. NBRC 104412]	Actinomadura sp. NBRC 104412	224	224	0.96	2e-69	52.53	263	WP_285699883.1
ABC transporter permease [Streptomyces albospinus]	Streptomyces albospinus	223	223	0.96	3e-69	52.97	265	WP_189299789.1
ABC transporter permease [Phytohabitans flavus]	Phytohabitans flavus	223	223	0.96	4e-69	53.92	261	WP_173037454.1
ABC transporter permease [Actinomadura soli]	Actinomadura soli	223	223	0.96	6e-69	51.39	261	WP_138649369.1
ABC transporter permease [Streptomyces sp. CT34]	Streptomyces sp. CT34	222	222	0.96	9e-69	52.51	266	WP_043263189.1
ABC transporter permease [Rhodococcus wratislaviensis]	Rhodococcus wratislaviensis	221	221	0.96	1e-68	50.69	262	WP_037233782.1
ABC transporter permease [Embleya scabrispora]	Embleya scabrispora	221	221	0.96	2e-68	52.53	261	WP_078980198.1
ABC transporter permease [Streptomyces noursei]	Streptomyces noursei	221	221	0.95	2e-68	51.63	262	MCZ1020297.1
ABC transporter permease [Streptomyces gossypii]	Streptomyces gossypii	221	221	0.96	3e-68	54.38	263	WP_260219867.1
ABC transporter permease [Streptomyces sp. TRM49041]	Streptomyces sp. TRM49041	221	221	0.96	3e-68	54.84	263	WP_149181661.1
ABC transporter permease [Actinomadura sp. KC216]	Actinomadura sp. KC216	221	221	0.96	4e-68	51.39	261	WP_132168403.1
ABC transporter permease [Rhodococcus sp. WS4]	Rhodococcus sp. WS4	221	221	0.96	4e-68	52.07	262	TQC44012.1
ABC transporter permease [Pseudonocardiales bacterium]	Pseudonocardiales bacterium	220	220	0.96	6e-68	50.93	265	MBA2308369.1
ABC transporter permease [Rhodococcus jostii]	Rhodococcus jostii	220	220	0.96	8e-68	51.61	262	WP_073359748.1
ABC transporter permease [Embleya hyalina]	Embleya hyalina	219	219	0.96	1e-67	52.07	261	WP_126636936.1
ABC transporter permease [Streptomyces sp. 130]	Streptomyces sp. 130	219	219	0.96	2e-67	52.53	262	WP_143625941.1
ABC transporter permease [Solihabitans fulvus]	Solihabitans fulvus	219	219	0.96	2e-67	51.39	263	WP_149853759.1
ABC transporter permease [unclassified Streptomyces]	unclassified Streptomyces	219	219	0.96	2e-67	52.07	261	WP_283469489.1
ABC transporter permease [Actinomadura darangshiensis]	Actinomadura darangshiensis	218	218	0.96	2e-67	51.39	261	WP_132198150.1
ABC transporter permease [Rhodococcus koreensis]	Rhodococcus koreensis	218	218	0.96	2e-67	50.69	262	WP_206012338.1
ABC transporter permease [Streptomyces inhibens]	Streptomyces inhibens	218	218	0.96	5e-67	52.53	263	WP_128503858.1
ABC transporter permease [Planotetraspora thailandica]	Planotetraspora thailandica	218	218	0.96	6e-67	53.92	263	WP_203948206.1
ABC transporter permease [Streptomyces sp. ST13-2-2]	Streptomyces sp. ST13-2-2	218	218	0.95	8e-67	52.78	278	WP_248868922.1
ABC transporter permease [Streptomyces malaysiense]	Streptomyces malaysiense	216	216	0.96	1e-66	52.07	262	WP_046427583.1
ABC transporter permease [Actinomadura sp. DC4]	Actinomadura sp. DC4	216	216	0.96	2e-66	52.31	257	WP_290103678.1
ABC transporter permease [Streptomyces sp. QL37]	Streptomyces sp. QL37	216	216	0.96	2e-66	52.53	263	WP_104789665.1
ABC transporter permease [Streptomyces sp. NBRC 110611]	Streptomyces sp. NBRC 110611	216	216	0.96	2e-66	50	267	WP_066927493.1
ABC transporter permease [Actinoallomurus bryophytorum]	Actinoallomurus bryophytorum	216	216	0.96	3e-66	52.07	263	WP_141955931.1
ABC transporter permease [Micromonosporaceae bacterium]	Micromonosporaceae bacterium	215	215	0.96	4e-66	51.61	263	MBO0869170.1
transporter permease [Streptosporangiaceae bacterium]	Streptosporangiaceae bacterium	215	215	0.96	4e-66	53	263	MCW2904994.1
ABC-2 type transporter [Actinobacteria bacterium OV450]	Actinobacteria bacterium OV450	215	215	0.96	4e-66	53.46	263	KPI16172.1
ABC transporter permease [Streptomyces sp. A1-5]	Streptomyces sp. A1-5	215	215	0.96	7e-66	49.77	265	WP_235092638.1
ABC transporter permease [Saccharothrix carnea]	Saccharothrix carnea	214	214	0.93	1e-65	54.76	257	WP_106617229.1
ABC transporter permease [Streptomyces sp.]	Streptomyces sp.	214	214	0.95	1e-65	53.67	266	NUP40135.1
ABC transporter permease [Kibdelosporangium sp. MJ126-NF4]	Kibdelosporangium sp. MJ126-NF4	214	214	0.96	2e-65	52.07	263	WP_042186632.1
ABC transporter permease [Streptomyces noursei]	Streptomyces noursei	213	213	0.96	3e-65	49.32	265	WP_205362466.1
transporter permease [Nocardioides sp.]	Nocardioides sp.	213	213	1	5e-65	50	262	MCW2792323.1
ABC transporter permease [Streptomyces]	Streptomyces	213	213	0.96	5e-65	49.32	265	WP_039638489.1
ABC transporter permease [Streptomyces lydicus]	Streptomyces lydicus	213	213	0.96	6e-65	50.68	265	WP_129295459.1
ABC transporter [Streptomyces noursei ATCC 11455]	Streptomyces noursei ATCC 11455	213	213	0.96	6e-65	49.32	265	ANZ20334.1
ABC transporter permease [Streptomyces]	Streptomyces	213	213	0.96	6e-65	49.32	265	WP_073448100.1
putative transporter permease protein [Actinomycetes bacterium]	Actinomycetes bacterium	212	212	0.96	9e-65	51.61	263	MCW2918060.1
ABC transporter permease [Streptomyces sp. G-G2]	Streptomyces sp. G-G2	212	212	0.96	9e-65	51.61	263	WP_283455138.1
ABC transporter permease [Acrocarpospora macrocephala]	Acrocarpospora macrocephala	211	211	0.96	1e-64	50.46	258	WP_155361556.1
ABC transporter permease [Streptomyces vilmorinianum]	Streptomyces vilmorinianum	211	211	0.96	2e-64	52.29	263	WP_137990783.1
ABC transporter permease [Streptomyces gilvosporeus]	Streptomyces gilvosporeus	210	210	0.96	4e-64	50.23	263	WP_083107878.1
ABC transporter permease [Streptomyces sp. WAC01280]	Streptomyces sp. WAC01280	210	210	0.96	5e-64	55.76	263	WP_125743727.1
ABC transporter permease [Streptomyces sp. Root431]	Streptomyces sp. Root431	210	210	0.96	5e-64	55.76	263	WP_056642806.1
ABC transporter permease [Streptomyces lydicus]	Streptomyces lydicus	210	210	0.96	7e-64	52.53	263	WP_069573067.1
ABC transporter permease [Actinomadura mexicana]	Actinomadura mexicana	209	209	0.96	1e-63	51.39	261	WP_089315534.1
ABC transporter permease [Actinomadura sp. NBRC 104425]	Actinomadura sp. NBRC 104425	209	209	0.96	1e-63	51.57	269	WP_285493771.1
ABC transporter permease [Streptomyces sp. ISL-86]	Streptomyces sp. ISL-86	209	209	0.96	1e-63	53	263	WP_215062035.1
ABC transporter permease [Streptomyces sp. NRRL F-5122]	Streptomyces sp. NRRL F-5122	209	209	0.96	1e-63	51.39	258	WP_059128834.1
ABC transporter permease [unclassified Streptomyces]	unclassified Streptomyces	209	209	0.96	1e-63	53	263	WP_214932623.1
ABC transporter permease [Streptomyces sp. MBT84]	Streptomyces sp. MBT84	209	209	0.96	1e-63	51.39	258	WP_220292552.1
ABC transporter permease [Actinomadura chibensis]	Actinomadura chibensis	209	209	0.96	2e-63	51.85	261	WP_067889656.1
ABC transporter permease [Streptomyces sp. RerS4]	Streptomyces sp. RerS4	208	208	0.96	3e-63	52.53	263	WP_249770198.1
ABC transporter permease [Streptomyces exfoliatus]	Streptomyces exfoliatus	208	208	0.96	3e-63	55.3	263	WP_024758295.1
ABC transporter permease [Streptomyces lydicus]	Streptomyces lydicus	207	207	0.96	6e-63	51.15	263	WP_077193012.1
ABC transporter permease [Nocardioides sp. W7]	Nocardioides sp. W7	207	207	1	6e-63	50	262	WP_244930640.1
ABC transporter permease [Actinomadura sp. NAK00032]	Actinomadura sp. NAK00032	207	207	0.95	6e-63	50.7	266	WP_176200630.1
ABC transporter permease [Streptomyces lydicus]	Streptomyces lydicus	207	207	0.96	7e-63	51.15	263	WP_033267105.1
ABC transporter permease [Streptomyces venezuelae]	Streptomyces venezuelae	207	207	0.96	8e-63	54.84	263	WP_150272902.1
ABC transporter permease [Rhodococcus sp. FXJ9.536]	Rhodococcus sp. FXJ9.536	207	207	0.96	1e-62	51.61	263	WP_255972709.1
ABC transporter permease [Actinomadura sp. WMMA1423]	Actinomadura sp. WMMA1423	206	206	0.96	1e-62	50.46	261	WP_141580285.1
ABC transporter permease [Actinomadura rayongensis]	Actinomadura rayongensis	206	206	0.96	2e-62	51.39	260	WP_161105053.1
ABC transporter permease [Streptomyces sp. WAC05374]	Streptomyces sp. WAC05374	206	206	0.96	2e-62	50.92	263	WP_126886313.1
ABC transporter permease [Streptomyces showdoensis]	Streptomyces showdoensis	205	205	0.96	3e-62	52.31	261	WP_046905951.1
ABC transporter permease [Streptomyces boncukensis]	Streptomyces boncukensis	205	205	0.96	4e-62	52.49	267	WP_165297912.1
ABC transporter permease [Streptomyces gardneri]	Streptomyces gardneri	205	205	0.96	5e-62	54.38	263	WP_055644963.1
ABC transporter permease [Streptomyces narbonensis]	Streptomyces narbonensis	205	205	0.96	6e-62	54.38	263	WP_189508922.1
ABC transporter permease [Streptomyces sp. GMY02]	Streptomyces sp. GMY02	204	204	0.96	7e-62	52.78	262	WP_217305025.1
ABC transporter permease [Nocardioides sp. InS609-2]	Nocardioides sp. InS609-2	204	204	0.96	7e-62	51.85	262	WP_248579586.1
ABC transporter permease [unclassified Streptomyces]	unclassified Streptomyces	204	204	0.96	7e-62	53.46	263	WP_266781969.1
ABC transporter permease [Nocardioides sp.]	Nocardioides sp.	204	204	0.96	7e-62	51.85	262	MBA3780947.1

## Sheet: KEF29_00510
Description	Scientific Name	Max Score	Total Score	Query Cover	E value	Per. ident	Acc. Len	Accession
ATP-binding cassette domain-containing protein [Streptomyces tuirus]	Streptomyces tuirus	634	634	1	0	100	319	MBR8638259.1
daunorubicin resistance protein DrrA family ABC transporter ATP-binding protein [Streptomyces libani subsp. rufus]	Streptomyces libani subsp. rufus	476	476	0.96	3e-166	77.35	328	GGW18146.1
ATP-binding cassette domain-containing protein [Streptomyces piniterrae]	Streptomyces piniterrae	474	474	0.97	1e-165	75.72	329	TJZ42213.1
ATP-binding cassette domain-containing protein [Streptomyces spiramyceticus]	Streptomyces spiramyceticus	474	474	0.95	1e-165	77.7	322	WP_274560784.1
ATP-binding cassette domain-containing protein [Streptomyces piniterrae]	Streptomyces piniterrae	473	473	0.97	2e-165	75.72	327	WP_187363998.1
ATP-binding cassette domain-containing protein [Planotetraspora thailandica]	Planotetraspora thailandica	473	473	0.96	6e-165	76.3	331	WP_203948207.1
daunorubicin resistance protein DrrA family ABC transporter ATP-binding protein [Planotetraspora thailandica]	Planotetraspora thailandica	472	472	0.96	7e-165	76.3	328	GII58098.1
ATP-binding cassette domain-containing protein [Streptomyces coffeae]	Streptomyces coffeae	467	467	0.96	8e-163	75.08	329	WP_201877857.1
ATP-binding cassette domain-containing protein [unclassified Streptomyces]	unclassified Streptomyces	466	466	0.98	2e-162	74.05	326	WP_263270601.1
ATP-binding cassette domain-containing protein [Streptomyces albospinus]	Streptomyces albospinus	467	467	0.95	2e-162	76.87	355	WP_189299788.1
ATP-binding cassette domain-containing protein [Streptomyces sp. WAC05374]	Streptomyces sp. WAC05374	465	465	0.94	7e-162	77.15	334	WP_126886315.1
ATP-binding cassette domain-containing protein [Streptomyces sp. ISL-43]	Streptomyces sp. ISL-43	464	464	0.95	1e-161	74.51	338	WP_214952085.1
ATP-binding cassette domain-containing protein [Streptomyces glebosus]	Streptomyces glebosus	464	464	0.96	2e-161	75	329	WP_190144513.1
ATP-binding cassette domain-containing protein [Streptomyces sp. NBC_01443]	Streptomyces sp. NBC_01443	463	463	0.94	3e-161	76.82	332	WP_266661317.1
Daunorubicin/doxorubicin resistance ATP-binding protein DrrA [Streptomyces lydicus]	Streptomyces lydicus	462	462	0.95	5e-161	75.16	332	AJT65616.1
ATP-binding cassette domain-containing protein [Streptomyces sp. GMY02]	Streptomyces sp. GMY02	462	462	0.94	6e-161	77.81	337	WP_217305026.1
ATP-binding cassette domain-containing protein [Streptomyces sp. NEAU-S7GS2]	Streptomyces sp. NEAU-S7GS2	461	461	0.98	1e-160	75.63	326	WP_109896272.1
ATP-binding cassette domain-containing protein [Streptomyces sp. G7(2002)]	Streptomyces sp. G7(2002)	461	461	0.98	1e-160	75.63	326	WP_274736843.1
ATP-binding cassette domain-containing protein [unclassified Streptomyces]	unclassified Streptomyces	461	461	0.98	2e-160	75.63	328	WP_093648200.1
ATP-binding cassette domain-containing protein [unclassified Streptomyces]	unclassified Streptomyces	461	461	0.95	2e-160	75.74	332	WP_093595486.1
ATP-binding cassette domain-containing protein [Streptomyces platensis]	Streptomyces platensis	461	461	0.96	2e-160	74.35	329	WP_235470928.1
ATP-binding cassette domain-containing protein [Streptomyces chattanoogensis]	Streptomyces chattanoogensis	461	461	0.95	2e-160	74.84	332	WP_053927773.1
ATP-binding cassette domain-containing protein [Streptomyces libani]	Streptomyces libani	461	461	0.98	2e-160	75.63	326	WP_159487527.1
daunorubicin resistance protein DrrA family ABC transporter ATP-binding protein [Streptomyces libani subsp. libani]	Streptomyces libani subsp. libani	461	461	0.98	2e-160	75.63	328	GFE23607.1
ATP-binding cassette domain-containing protein [Streptomyces sp. Je 1-79]	Streptomyces sp. Je 1-79	461	461	0.95	3e-160	75.49	337	WP_260229877.1
ATP-binding cassette domain-containing protein [Streptomyces zaomyceticus]	Streptomyces zaomyceticus	460	460	0.97	4e-160	74.68	329	WP_189833541.1
ATP-binding cassette domain-containing protein [Streptomyces sp. APSN-46.1]	Streptomyces sp. APSN-46.1	460	460	0.95	5e-160	73.77	335	WP_243627241.1
ATP-binding cassette domain-containing protein [Streptomyces ficellus]	Streptomyces ficellus	461	461	0.94	5e-160	75.5	344	WP_156693228.1
ATP-binding cassette domain-containing protein [Streptomyces sp. ISL-98]	Streptomyces sp. ISL-98	460	460	0.95	7e-160	73.77	333	WP_214928248.1
ATP-binding cassette domain-containing protein [Streptomyces sp. WAC01526]	Streptomyces sp. WAC01526	459	459	0.98	7e-160	75.32	326	WP_148592938.1
ATP-binding cassette domain-containing protein [Streptomyces nigrescens]	Streptomyces nigrescens	459	459	0.98	7e-160	75	326	WP_277411873.1
ATP-binding cassette domain-containing protein [Streptomyces odonnellii]	Streptomyces odonnellii	460	460	0.94	8e-160	76.82	337	WP_046494873.1
ATP-binding cassette domain-containing protein [Streptomyces tubercidicus]	Streptomyces tubercidicus	459	459	0.97	1e-159	74.36	329	WP_159744636.1
ATP-binding cassette domain-containing protein [Saccharopolyspora kobensis]	Saccharopolyspora kobensis	458	458	0.96	2e-159	74.68	315	WP_093355010.1
ATP-binding cassette domain-containing protein [Streptomyces sp. BHT-5-2]	Streptomyces sp. BHT-5-2	458	458	0.95	3e-159	76.14	333	WP_221906120.1
ATP-binding cassette domain-containing protein [Streptomyces sp. RK75]	Streptomyces sp. RK75	458	458	0.95	4e-159	75.08	334	WP_210956570.1
ATP-binding cassette domain-containing protein [Streptomyces sp. ML-6]	Streptomyces sp. ML-6	458	458	0.95	4e-159	75.49	338	WP_283856526.1
ATP-binding cassette domain-containing protein [unclassified Streptomyces]	unclassified Streptomyces	458	458	0.95	4e-159	75.08	344	WP_056568252.1
ATP-binding cassette domain-containing protein [Streptomyces caniferus]	Streptomyces caniferus	458	458	0.97	4e-159	74.04	331	WP_218039215.1
ATP-binding cassette domain-containing protein [Streptomyces sp. NEAU-Y11]	Streptomyces sp. NEAU-Y11	457	457	0.95	5e-159	75.08	333	WP_254752180.1
ATP-binding cassette domain-containing protein [Streptomyces sp. Isolate_219]	Streptomyces sp. Isolate_219	457	457	0.98	8e-159	74.68	326	WP_262040616.1
ATP-binding cassette domain-containing protein [Streptomyces]	Streptomyces	457	457	0.95	9e-159	74.59	348	WP_205362464.1
ATP-binding cassette domain-containing protein [Streptomyces vilmorinianum]	Streptomyces vilmorinianum	456	456	0.94	1e-158	76.41	325	WP_137990784.1
ATP-binding cassette domain-containing protein [Streptomyces polyasparticus]	Streptomyces polyasparticus	456	456	0.94	1e-158	72.85	324	WP_187815005.1
ATP-binding cassette domain-containing protein [Streptomyces sp. A73]	Streptomyces sp. A73	456	456	0.95	1e-158	74.75	334	MBQ1158827.1
ATP-binding cassette domain-containing protein [Streptomyces atratus]	Streptomyces atratus	456	456	0.95	1e-158	74.75	334	WP_072485481.1
ATP-binding cassette domain-containing protein [Streptomyces libani]	Streptomyces libani	456	456	0.98	2e-158	75.32	326	WP_266438313.1
ATP-binding cassette domain-containing protein [Streptomyces roseifaciens]	Streptomyces roseifaciens	456	456	0.95	2e-158	74.68	337	WP_079110521.1
ABC transporter [Streptomyces platensis subsp. clarensis]	Streptomyces platensis subsp. clarensis	456	456	0.98	2e-158	75.32	326	MCW7989633.1
ATP-binding cassette domain-containing protein [Streptomyces sp. B15]	Streptomyces sp. B15	456	456	0.95	3e-158	74.75	334	WP_210967286.1
ATP-binding cassette domain-containing protein [Streptomyces sp. sk2.1]	Streptomyces sp. sk2.1	456	456	0.95	3e-158	74.51	334	WP_148836234.1
daunorubicin resistance protein DrrA family ABC transporter ATP-binding protein [Streptomyces aurantiacus]	Streptomyces aurantiacus	456	456	0.95	3e-158	73.94	335	WP_016645012.1
ATP-binding cassette domain-containing protein [Saccharopolyspora antimicrobica]	Saccharopolyspora antimicrobica	455	455	0.96	3e-158	74.03	315	WP_093157544.1
daunorubicin resistance protein DrrA family ABC transporter ATP-binding protein [Streptomyces rimosus]	Streptomyces rimosus	455	455	0.94	6e-158	75	334	WP_030598343.1
daunorubicin resistance protein DrrA family ABC transporter ATP-binding protein [unclassified Streptomyces]	unclassified Streptomyces	455	455	0.99	6e-158	74.61	326	WP_026170103.1
ATP-binding cassette domain-containing protein [Streptomyces swartbergensis]	Streptomyces swartbergensis	454	454	0.98	8e-158	73.1	334	WP_086599816.1
ATP-binding cassette domain-containing protein [Planotetraspora kaengkrachanensis]	Planotetraspora kaengkrachanensis	454	454	0.96	1e-157	73.7	328	WP_203882256.1
ATP-binding cassette domain-containing protein [Streptomyces camponoticapitis]	Streptomyces camponoticapitis	454	454	0.94	2e-157	74.01	335	WP_189110055.1
ATP-binding cassette domain-containing protein [Streptomyces yunnanensis]	Streptomyces yunnanensis	454	454	0.95	2e-157	73.94	348	WP_073448099.1
ATP-binding cassette domain-containing protein [Streptomyces alboflavus]	Streptomyces alboflavus	453	453	0.97	2e-157	72.76	323	WP_051810962.1
ATP-binding cassette domain-containing protein [Streptomyces sp. NRRL S-1813]	Streptomyces sp. NRRL S-1813	454	454	0.95	2e-157	74.51	334	WP_030986663.1
ATP-binding cassette domain-containing protein [Streptomyces smyrnaeus]	Streptomyces smyrnaeus	454	454	0.95	2e-157	74.43	334	WP_209212155.1
daunorubicin resistance protein DrrA family ABC transporter ATP-binding protein [Streptomyces flavidovirens]	Streptomyces flavidovirens	454	454	0.95	2e-157	74.51	334	WP_028813302.1
ATP-binding cassette domain-containing protein [Streptomyces sp. adm13(2018)]	Streptomyces sp. adm13(2018)	453	453	0.96	2e-157	74.19	331	WP_148005533.1
daunorubicin resistance protein DrrA family ABC transporter ATP-binding protein [Streptomyces lydicamycinicus]	Streptomyces lydicamycinicus	453	453	0.96	3e-157	75.32	329	WP_042151337.1
ATP-binding cassette domain-containing protein [Streptomyces sp. cf386]	Streptomyces sp. cf386	452	452	0.94	3e-157	75.75	314	WP_093907522.1
ATP-binding cassette domain-containing protein [Streptomyces sp. Tu 2975]	Streptomyces sp. Tu 2975	453	453	0.95	3e-157	74.1	334	WP_159683077.1
ATP-binding cassette domain-containing protein [Streptomyces cyaneochromogenes]	Streptomyces cyaneochromogenes	452	452	0.95	3e-157	75.08	311	WP_126393620.1
ATP-binding cassette domain-containing protein [Streptomyces noursei]	Streptomyces noursei	454	454	0.95	3e-157	73.94	348	WP_102923447.1
ATP-binding cassette domain-containing protein [Streptomyces]	Streptomyces	453	453	0.96	4e-157	75	329	WP_168480291.1
ATP-binding cassette domain-containing protein [Streptomyces sp. ID38640]	Streptomyces sp. ID38640	452	452	0.98	4e-157	74.05	328	QIK07837.1
ABC transporter [Streptomyces albus subsp. albus]	Streptomyces albus subsp. albus	453	453	0.94	4e-157	74.92	334	KWT61309.1
ATP-binding cassette domain-containing protein [Streptomyces sp. T-3]	Streptomyces sp. T-3	452	452	0.96	4e-157	72.49	330	MDG4857400.1
ATP-binding cassette domain-containing protein [Streptomyces sp. ID38640]	Streptomyces sp. ID38640	452	452	0.98	5e-157	74.05	326	WP_221174702.1
ATP-binding cassette domain-containing protein [Saccharopolyspora indica]	Saccharopolyspora indica	452	452	0.96	6e-157	74.03	315	WP_270931560.1
ATP-binding cassette domain-containing protein [Streptomyces sp. CB02959]	Streptomyces sp. CB02959	453	453	0.95	6e-157	74.75	346	WP_100601893.1
ATP-binding cassette domain-containing protein [Streptomyces sp. CB02923]	Streptomyces sp. CB02923	452	452	0.95	7e-157	73.44	334	WP_073764022.1
ATP-binding cassette domain-containing protein [Streptomyces flavochromogenes]	Streptomyces flavochromogenes	452	452	0.96	8e-157	73.38	347	WP_078944577.1
ATP-binding cassette domain-containing protein [Streptomyces lydicamycinicus]	Streptomyces lydicamycinicus	452	452	0.96	8e-157	75.32	329	WP_251084563.1
ATP-binding cassette domain-containing protein [Streptomyces lydicus]	Streptomyces lydicus	452	452	0.98	9e-157	74.68	326	WP_127151918.1
daunorubicin resistance protein DrrA family ABC transporter ATP-binding protein [Streptomyces libani subsp. rufus]	Streptomyces libani subsp. rufus	452	452	0.96	1e-156	75	329	BCK70133.1
ATP-binding cassette domain-containing protein [Streptomyces sp. SAJ15]	Streptomyces sp. SAJ15	452	452	0.97	1e-156	75.8	339	WP_144386306.1
ATP-binding cassette domain-containing protein [Candidatus Dormibacteraeota bacterium]	Candidatus Dormibacteraeota bacterium	451	451	0.96	1e-156	72.82	318	MDQ6898212.1
daunorubicin resistance protein DrrA family ABC transporter ATP-binding protein [Streptomyces rimosus]	Streptomyces rimosus	451	451	0.95	1e-156	74.35	334	WP_030631470.1
daunorubicin resistance protein DrrA family ABC transporter ATP-binding protein [Streptomyces]	Streptomyces	451	451	0.94	2e-156	74.67	334	WP_003981878.1
ATP-binding cassette domain-containing protein [Streptomyces mutabilis]	Streptomyces mutabilis	451	451	0.94	2e-156	73.42	321	WP_191884918.1
ATP-binding cassette domain-containing protein [Streptomyces sp. MCA2]	Streptomyces sp. MCA2	451	451	0.95	2e-156	74.18	334	WP_250048914.1
ATP-binding cassette domain-containing protein [Streptomyces gilvosporeus]	Streptomyces gilvosporeus	451	451	0.97	2e-156	77.49	338	WP_083107879.1
daunorubicin resistance protein DrrA family ABC transporter ATP-binding protein [Streptomyces sp. NRRL B-1347]	Streptomyces sp. NRRL B-1347	451	451	0.95	2e-156	74.27	332	WP_037826730.1
ATP-binding cassette domain-containing protein [Streptomyces sp. NBC_00047]	Streptomyces sp. NBC_00047	450	450	0.94	4e-156	72.94	319	WP_266616145.1
ATP-binding cassette domain-containing protein [Streptomyces formicae]	Streptomyces formicae	449	449	0.94	5e-156	73.09	318	WP_242331167.1
ATP-binding cassette domain-containing protein [Streptomyces albofaciens]	Streptomyces albofaciens	450	450	0.94	7e-156	74.92	334	WP_150248354.1
ABC transporter [Actinobacteria bacterium 13_2_20CM_2_71_6]	Actinobacteria bacterium 13_2_20CM_2_71_6	449	449	0.99	7e-156	70.13	319	OLB74466.1
ATP-binding cassette domain-containing protein [Streptomyces aureus]	Streptomyces aureus	450	450	0.96	7e-156	72.73	348	WP_079042194.1
ATP-binding cassette domain-containing protein [Streptomyces inhibens]	Streptomyces inhibens	449	449	0.97	7e-156	75	327	WP_238573938.1
ATP-binding cassette domain-containing protein [Streptomyces sp. WAC06614]	Streptomyces sp. WAC06614	449	449	0.94	8e-156	75.5	329	WP_125652026.1
ATP-binding cassette domain-containing protein [Streptomyces sp. Alain-F2R5]	Streptomyces sp. Alain-F2R5	449	449	0.94	9e-156	73.42	321	WP_100049613.1
ATP-binding cassette domain-containing protein [Streptomyces sp. Tue 6430]	Streptomyces sp. Tue 6430	450	450	0.95	9e-156	74.1	350	MCF4139763.1
daunorubicin resistance protein DrrA family ABC transporter ATP-binding protein [Streptomyces]	Streptomyces	449	449	0.95	1e-155	74.03	334	WP_030375491.1
ATP-binding cassette domain-containing protein [Streptomyces hygroscopicus]	Streptomyces hygroscopicus	449	449	0.95	1e-155	73.53	334	WP_244416156.1

## Sheet: KEF29_00515
Description	Scientific Name	Max Score	Total Score	Query Cover	E value	Per. ident	Acc. Len	Accession
EXLDI protein [Streptomyces tuirus]	Streptomyces tuirus	360	360	1	3e-125	100	183	MBR8638260.1
EXLDI protein [Salinispora mooreana]	Salinispora mooreana	227	227	1	1e-72	65.57	179	WP_018254301.1
EXLDI protein [Nonomuraea]	Nonomuraea	210	210	1	5e-66	61.75	174	WP_185072484.1
EXLDI protein [Acrocarpospora phusangensis]	Acrocarpospora phusangensis	206	206	1	2e-64	59.56	179	WP_204039714.1
EXLDI protein [Sphaerisporangium perillae]	Sphaerisporangium perillae	202	202	1	8e-63	58.47	179	WP_248958456.1
EXLDI protein [Acrocarpospora macrocephala]	Acrocarpospora macrocephala	201	201	1	3e-62	57.67	181	WP_155358313.1
EXLDI protein [Chloroflexota bacterium]	Chloroflexota bacterium	201	201	1	3e-62	59.02	172	MDQ3694467.1
EXLDI protein [Acrocarpospora corrugata]	Acrocarpospora corrugata	200	200	1	5e-62	57.92	179	WP_155335043.1
EXLDI protein [Nonomuraea sp. SYSU D8015]	Nonomuraea sp. SYSU D8015	199	199	1	1e-61	58.38	181	WP_188189723.1
EXLDI protein [Acrocarpospora pleiomorpha]	Acrocarpospora pleiomorpha	199	199	1	1e-61	57.75	181	WP_155345526.1
EXLDI protein [Planotetraspora phitsanulokensis]	Planotetraspora phitsanulokensis	198	198	1	2e-61	56.52	173	WP_204071561.1
EXLDI protein [Chloroflexota bacterium]	Chloroflexota bacterium	197	197	1	7e-61	57.38	174	MDQ2743536.1
hypothetical protein Pph01_08380 [Planotetraspora phitsanulokensis]	Planotetraspora phitsanulokensis	197	197	1	8e-61	55.98	175	GII35835.1
EXLDI protein [Thermoactinospora rubra]	Thermoactinospora rubra	197	197	1	1e-60	56.83	180	WP_206184886.1
EXLDI protein [Chloroflexota bacterium]	Chloroflexota bacterium	196	196	1	1e-60	56.83	166	MDQ2784662.1
EXLDI protein [Streptosporangium subroseum]	Streptosporangium subroseum	196	196	1	2e-60	57.84	181	WP_089211777.1
EXLDI protein [unclassified Crossiella]	unclassified Crossiella	196	196	1	6e-60	54.12	191	WP_247756884.1
EXLDI protein [Planotetraspora silvatica]	Planotetraspora silvatica	194	194	1	9e-60	55.43	173	WP_203975683.1
EXLDI family protein [Crossiella cryophila]	Crossiella cryophila	194	194	1	1e-59	53.12	191	MBB4679281.1
EXLDI protein [Thermomicrobia bacterium]	Thermomicrobia bacterium	193	193	1	3e-59	57.61	175	MCA1670290.1
EXLDI protein [Rhizohabitans arisaemae]	Rhizohabitans arisaemae	193	193	1	3e-59	56.22	179	WP_283137577.1
EXLDI protein [Planobispora takensis]	Planobispora takensis	193	193	1	4e-59	56.76	182	WP_203878447.1
EXLDI protein [Planotetraspora mira]	Planotetraspora mira	192	192	1	7e-59	54.35	173	WP_203958137.1
EXLDI protein [Planobispora siamensis]	Planobispora siamensis	192	192	1	1e-58	56.22	182	WP_204062331.1
EXLDI protein [Planobispora longispora]	Planobispora longispora	192	192	1	2e-58	56.76	182	WP_203894785.1
EXLDI protein [Streptosporangium sp. 'caverna']	Streptosporangium sp. 'caverna'	191	191	1	2e-58	55.08	181	WP_110697813.1
EXLDI protein [Kribbella italica]	Kribbella italica	191	191	1	3e-58	56.28	177	WP_184800874.1
EXLDI protein [Chloroflexota bacterium]	Chloroflexota bacterium	191	191	1	3e-58	51.37	175	MBN9389595.1
EXLDI protein [Mycobacteroides immunogenum]	Mycobacteroides immunogenum	188	188	1	3e-57	52.46	166	WP_064628049.1
EXLDI protein [Herbihabitans rhizosphaerae]	Herbihabitans rhizosphaerae	187	187	1	7e-57	53.55	175	WP_130344429.1
EXLDI protein [Glycomyces tenuis]	Glycomyces tenuis	185	185	1	3e-56	55.38	172	WP_026930676.1
EXLDI protein [Herbidospora yilanensis]	Herbidospora yilanensis	185	185	1	7e-56	54.05	182	WP_062347721.1
hypothetical protein [Mycobacterium sp.]	Mycobacterium sp.	185	185	1	8e-56	53.55	189	MCW2566404.1
EXLDI family protein [Herbihabitans rhizosphaerae]	Herbihabitans rhizosphaerae	184	184	1	1e-55	53.01	190	RZS38802.1
EXLDI protein [Glycomyces xiaoerkulensis]	Glycomyces xiaoerkulensis	182	182	1	5e-55	50	173	WP_100448972.1
EXLDI protein [Kribbella amoyensis]	Kribbella amoyensis	182	182	1	5e-55	55.19	175	WP_145804787.1
EXLDI protein [Rhodococcus sp. Eu-32]	Rhodococcus sp. Eu-32	181	181	1	3e-54	50.27	172	WP_114330105.1
EXLDI protein [Streptosporangiaceae bacterium NEAU-GS5]	Streptosporangiaceae bacterium NEAU-GS5	179	179	1	7e-54	53.01	170	MBO3747628.1
hypothetical protein Phou_083230 [Phytohabitans houttuyneae]	Phytohabitans houttuyneae	179	179	1	1e-53	52.46	176	GFJ84143.1
EXLDI protein [Phytohabitans houttuyneae]	Phytohabitans houttuyneae	179	179	1	1e-53	52.46	173	WP_173067536.1
EXLDI protein [Kribbella sp. CA-293567]	Kribbella sp. CA-293567	179	179	1	2e-53	53.55	177	WP_270135079.1
EXLDI protein [Chloroflexota bacterium]	Chloroflexota bacterium	178	178	1	2e-53	52.46	168	MCI0583140.1
EXLDI protein [Actinorhabdospora filicis]	Actinorhabdospora filicis	178	178	1	3e-53	55.19	179	WP_285664707.1
EXLDI protein [Glycomyces sp. L485]	Glycomyces sp. L485	177	177	1	4e-53	50.54	172	WP_241378469.1
EXLDI protein [Crossiella sp. CA-258035]	Crossiella sp. CA-258035	178	178	1	4e-53	53.65	188	WP_283658775.1
EXLDI protein [Rhodococcus kyotonensis]	Rhodococcus kyotonensis	177	177	1	5e-53	51.37	172	WP_089248777.1
hypothetical protein AVDCRST_MAG19-4786 [uncultured Thermomicrobiales bacterium]	uncultured Thermomicrobiales bacterium	178	178	1	6e-53	53.76	194	CAA9584747.1
EXLDI protein [Streptomyces sp. SID13031]	Streptomyces sp. SID13031	177	177	1	6e-53	51.37	177	WP_164597090.1
EXLDI protein [Herbidospora solisilvae]	Herbidospora solisilvae	177	177	1	7e-53	52.97	182	WP_161477896.1
EXLDI protein [Microlunatus speluncae]	Microlunatus speluncae	177	177	1	8e-53	52.46	176	WP_152363017.1
EXLDI protein [Herbidospora sp. NBRC 101105]	Herbidospora sp. NBRC 101105	177	177	1	1e-52	52.97	182	WP_285581480.1
EXLDI protein [Glycomyces luteolus]	Glycomyces luteolus	176	176	1	1e-52	47.85	172	WP_270108482.1
EXLDI protein [Kribbella catacumbae]	Kribbella catacumbae	176	176	1	1e-52	51.91	177	WP_020386660.1
EXLDI protein [Glycomyces sp. TRM65418]	Glycomyces sp. TRM65418	176	176	1	2e-52	50.54	172	WP_228091858.1
EXLDI protein [Actinoplanes utahensis]	Actinoplanes utahensis	176	176	1	3e-52	52.17	175	WP_043527808.1
EXLDI protein [Herbidospora sakaeratensis]	Herbidospora sakaeratensis	175	175	1	5e-52	52.43	182	WP_062332153.1
EXLDI protein [Kribbella sp. VKM Ac-2572]	Kribbella sp. VKM Ac-2572	175	175	1	5e-52	53.01	174	WP_132211587.1
EXLDI protein [Stackebrandtia nassauensis]	Stackebrandtia nassauensis	175	175	1	5e-52	50.27	173	WP_013020791.1
EXLDI protein [Terrabacter sp. MAHUQ-38]	Terrabacter sp. MAHUQ-38	174	174	1	6e-52	50.27	172	MBC9820396.1
EXLDI protein [Glycomyces sp. YM15]	Glycomyces sp. YM15	174	174	1	6e-52	47.31	172	WP_205327809.1
EXLDI protein [Glycomyces lechevalierae]	Glycomyces lechevalierae	174	174	1	7e-52	47.31	172	WP_270121053.1
EXLDI protein [Kribbella capetownensis]	Kribbella capetownensis	174	174	1	8e-52	53.55	174	WP_131511656.1
EXLDI protein [Glycomyces tritici]	Glycomyces tritici	174	174	1	8e-52	47.85	172	WP_289955567.1
EXLDI protein [Kribbella qitaiheensis]	Kribbella qitaiheensis	174	174	1	8e-52	51.37	175	WP_185441852.1
EXLDI protein [Herbidospora cretacea]	Herbidospora cretacea	174	174	1	8e-52	52.43	182	WP_030453566.1
EXLDI protein [Rhodococcus kyotonensis]	Rhodococcus kyotonensis	174	174	1	1e-51	50.82	185	SNT17369.1
EXLDI protein [Tenggerimyces flavus]	Tenggerimyces flavus	174	174	1	1e-51	50.27	168	WP_205120760.1
EXLDI protein [Herbidospora daliensis]	Herbidospora daliensis	174	174	1	1e-51	51.89	182	WP_062436238.1
EXLDI protein [Candidatus Limnocylindrales bacterium]	Candidatus Limnocylindrales bacterium	174	174	1	1e-51	48.63	169	MDR3545119.1
EXLDI protein [Crossiella sp. SN42]	Crossiella sp. SN42	174	174	1	1e-51	52.6	188	WP_252480216.1
EXLDI protein [Chloroflexota bacterium]	Chloroflexota bacterium	173	173	1	2e-51	51.91	168	TAK01014.1
EXLDI protein [unclassified Kribbella]	unclassified Kribbella	174	174	1	2e-51	50.27	177	WP_132189986.1
EXLDI protein [Glycomyces sp. NEAU-S30]	Glycomyces sp. NEAU-S30	173	173	1	2e-51	46.77	172	WP_208499631.1
EXLDI protein [Glycomyces algeriensis]	Glycomyces algeriensis	173	173	1	3e-51	46.77	172	WP_270115173.1
EXLDI protein [Kribbella pittospori]	Kribbella pittospori	173	173	1	3e-51	53.01	174	WP_131362211.1
EXLDI protein [Kribbella flavida]	Kribbella flavida	173	173	1	3e-51	51.91	174	WP_012917741.1
EXLDI protein [Actinoplanes globisporus]	Actinoplanes globisporus	173	173	1	3e-51	48.63	175	WP_020510523.1
EXLDI protein [Kribbella sp. VKM Ac-2568]	Kribbella sp. VKM Ac-2568	172	172	1	4e-51	50.82	177	WP_132292823.1
EXLDI protein [Phytomonospora endophytica]	Phytomonospora endophytica	172	172	1	6e-51	51.37	180	WP_239122259.1
EXLDI protein [Kribbella monticola]	Kribbella monticola	172	172	1	6e-51	51.37	177	WP_112244930.1
hypothetical protein Pen01_53380 [Phytomonospora endophytica]	Phytomonospora endophytica	172	172	1	6e-51	51.37	176	GIG69043.1
EXLDI protein [Kribbella sp. VKM Ac-2573]	Kribbella sp. VKM Ac-2573	172	172	1	7e-51	50.27	174	WP_134106392.1
EXLDI protein [Kribbella sp. ALI-6-A]	Kribbella sp. ALI-6-A	172	172	1	8e-51	51.37	174	WP_077018285.1
EXLDI protein [Kribbella soli]	Kribbella soli	171	171	1	1e-50	50.82	174	WP_131336831.1
EXLDI protein [Chloroflexota bacterium]	Chloroflexota bacterium	171	171	1	1e-50	48.63	168	MBI3747916.1
EXLDI protein [Glycomyces arizonensis]	Glycomyces arizonensis	171	171	1	1e-50	50.54	172	WP_026922626.1
EXLDI protein [Kribbella sp. VKM Ac-2569]	Kribbella sp. VKM Ac-2569	171	171	1	1e-50	50.82	174	WP_130386550.1
EXLDI protein [Occultella kanbiaonis]	Occultella kanbiaonis	171	171	1	1e-50	49.18	172	WP_163542245.1
EXLDI protein [Kribbella sp. VKM Ac-2575]	Kribbella sp. VKM Ac-2575	171	171	1	2e-50	51.37	177	WP_133979825.1
EXLDI protein [Kribbella jiaozuonensis]	Kribbella jiaozuonensis	171	171	1	2e-50	50.27	174	WP_137255839.1
EXLDI protein [Glycomyces sp. NRRL B-16210]	Glycomyces sp. NRRL B-16210	170	170	1	3e-50	48.39	172	WP_030155546.1
EXLDI protein [Kribbella albertanoniae]	Kribbella albertanoniae	171	171	1	3e-50	51.91	174	WP_132407170.1
EXLDI protein [Kribbella soli]	Kribbella soli	170	170	1	3e-50	50.27	174	WP_130445506.1
EXLDI protein [Occultella gossypii]	Occultella gossypii	170	170	1	3e-50	49.18	172	WP_223401595.1
EXLDI protein [Kribbella sp. VKM Ac-2527]	Kribbella sp. VKM Ac-2527	170	170	1	3e-50	51.91	174	WP_133798463.1
EXLDI protein [Occultella aeris]	Occultella aeris	170	170	1	4e-50	49.18	172	WP_156743216.1
EXLDI protein [Kribbella antibiotica]	Kribbella antibiotica	170	170	1	4e-50	51.89	174	WP_132168253.1
EXLDI protein [Kribbella speibonae]	Kribbella speibonae	170	170	1	4e-50	50.82	174	WP_131495150.1
EXLDI protein [Kribbella speibonae]	Kribbella speibonae	169	169	1	7e-50	50.82	174	WP_131466972.1
EXLDI protein [Microlunatus parietis]	Microlunatus parietis	169	169	1	1e-49	49.18	176	WP_179750916.1

## Sheet: KEF29_00520
Description	Scientific Name	Max Score	Total Score	Query Cover	E value	Per. ident	Acc. Len	Accession
amidinotransferase [Streptomyces]	Streptomyces	282	282	0.89	3e-92	64.04	277	WP_030650706.1
amidinotransferase [Streptomyces sp. MMS21 TC-5]	Streptomyces sp. MMS21 TC-5	282	282	0.89	3e-92	64.04	277	WP_242707255.1
arginine deiminase-related protein [Amycolatopsis orientalis]	Amycolatopsis orientalis	281	281	0.83	7e-92	69.15	270	WP_044850775.1
arginine deiminase family protein [Amycolatopsis orientalis]	Amycolatopsis orientalis	281	281	0.83	9e-92	69.15	270	WP_037306420.1
amidinotransferase [unclassified Streptomyces]	unclassified Streptomyces	280	280	0.89	2e-91	63.55	277	WP_053625999.1
arginine deiminase-related protein [Streptomyces sp. TRM75563]	Streptomyces sp. TRM75563	280	280	0.91	3e-91	62.14	282	WP_242735872.1
arginine deiminase-related protein [Streptomyces virginiae]	Streptomyces virginiae	280	280	0.89	3e-91	63.55	277	WP_030897938.1
arginine deiminase-related protein [Streptomyces sp. NRRL S-98]	Streptomyces sp. NRRL S-98	280	280	0.89	4e-91	63.55	277	WP_030821565.1
amidinotransferase [unclassified Streptomyces]	unclassified Streptomyces	279	279	0.89	5e-91	63.55	277	WP_053677368.1
amidinotransferase [Streptomyces sp. NRRL F-2664]	Streptomyces sp. NRRL F-2664	279	279	0.89	7e-91	63.55	277	WP_030766228.1
amidinotransferase [Streptomyces phaeoluteigriseus]	Streptomyces phaeoluteigriseus	278	278	0.91	2e-90	63.59	283	OQD55125.1
arginine deiminase-related protein [Streptomyces sp. V3I8]	Streptomyces sp. V3I8	278	278	0.91	2e-90	61.65	275	WP_307540939.1
amidinotransferase [unclassified Streptomyces]	unclassified Streptomyces	276	276	0.89	6e-90	63.05	277	WP_053631654.1
N-dimethylarginine dimethylaminohydrolase [Amycolatopsis umgeniensis]	Amycolatopsis umgeniensis	276	276	0.83	8e-90	68.62	270	MBB5857402.1
amidinotransferase [Streptomyces sp. XY413]	Streptomyces sp. XY413	276	276	0.89	9e-90	63.05	277	WP_053714044.1
arginine deiminase-related protein [Amycolatopsis decaplanina]	Amycolatopsis decaplanina	275	275	0.84	1e-89	67.54	270	WP_007030279.1
N-dimethylarginine dimethylaminohydrolase [Streptomyces sp. BK208]	Streptomyces sp. BK208	276	276	0.8	1e-89	69.78	278	TDT20938.1
amidinotransferase [Streptomyces yangpuensis]	Streptomyces yangpuensis	275	275	0.88	3e-89	64.82	276	WP_046779584.1
amidinotransferase [Streptomyces sp. NRRL F-4474]	Streptomyces sp. NRRL F-4474	275	275	0.89	3e-89	62.56	277	WP_030838591.1
amidinotransferase [Streptomyces]	Streptomyces	275	275	0.88	3e-89	65.83	295	WP_183068323.1
N-Dimethylarginine dimethylaminohydrolase [Streptomyces sp. Ncost-T6T-1]	Streptomyces sp. Ncost-T6T-1	274	274	0.8	4e-89	69.23	278	SBV03631.1
arginine deiminase-related protein [Amycolatopsis thailandensis]	Amycolatopsis thailandensis	274	274	0.83	5e-89	68.09	270	WP_093937104.1
amidinotransferase [Streptomyces sp. IMTB 1903]	Streptomyces sp. IMTB 1903	274	274	0.89	8e-89	62.56	277	WP_060177807.1
amidinotransferase [Streptomyces sp. fd1-xmd]	Streptomyces sp. fd1-xmd	273	273	0.89	8e-89	62.56	277	WP_216825279.1
arginine deiminase-related protein [Amycolatopsis oliviviridis]	Amycolatopsis oliviviridis	273	273	0.83	1e-88	67.55	270	WP_191253420.1
arginine deiminase-related protein [Amycolatopsis regifaucium]	Amycolatopsis regifaucium	273	273	0.83	1e-88	67.02	270	WP_061981131.1
amidinotransferase [Streptomyces sp. A0592]	Streptomyces sp. A0592	273	273	0.89	2e-88	62.56	277	WP_206309879.1
amidinotransferase [Streptomyces amritsarensis]	Streptomyces amritsarensis	273	273	0.89	2e-88	62.56	277	WP_076044540.1
hypothetical protein GCM10010215_28590 [Streptomyces virginiae]	Streptomyces virginiae	272	272	0.84	2e-88	65.79	263	GGQ01320.1
amidinotransferase [Streptomyces erythrochromogenes]	Streptomyces erythrochromogenes	273	273	0.89	2e-88	62.56	282	WP_031154391.1
arginine deiminase-related protein [Streptomyces sp. CB01201]	Streptomyces sp. CB01201	272	272	0.91	4e-88	60.68	277	WP_100573871.1
arginine deiminase-related protein [Amycolatopsis alba]	Amycolatopsis alba	271	271	0.88	5e-88	64.5	270	WP_026467829.1
arginine deiminase-related protein [Amycolatopsis azurea]	Amycolatopsis azurea	271	271	0.83	5e-88	67.02	270	WP_005163843.1
arginine deiminase-related protein [Amycolatopsis japonica]	Amycolatopsis japonica	271	271	0.84	6e-88	65.97	273	WP_038515212.1
amidinotransferase [Streptomyces sp. NRRL S-378]	Streptomyces sp. NRRL S-378	271	271	0.88	9e-88	64.32	295	WP_199819340.1
arginine deiminase-related protein [Amycolatopsis sp. WAC 04197]	Amycolatopsis sp. WAC 04197	271	271	0.83	9e-88	67.55	273	WP_125737723.1
arginine deiminase-related protein [Streptomyces sp. BK208]	Streptomyces sp. BK208	270	270	0.78	1e-87	70.22	258	WP_133890871.1
arginine deiminase-related protein [unclassified Amycolatopsis]	unclassified Amycolatopsis	270	270	0.83	2e-87	67.55	270	WP_125788271.1
arginine deiminase-related protein [Amycolatopsis sp. CB00013]	Amycolatopsis sp. CB00013	270	270	0.84	2e-87	65.97	273	WP_073842214.1
arginine deiminase-related protein [Streptomyces sp. E5N91]	Streptomyces sp. E5N91	270	270	0.84	2e-87	67.89	281	WP_121717487.1
arginine deiminase-related protein [Amycolatopsis sp. MJM2582]	Amycolatopsis sp. MJM2582	270	270	0.83	2e-87	67.02	273	WP_037344325.1
arginine deiminase-related protein [Streptomyces sp. Ncost-T6T-1]	Streptomyces sp. Ncost-T6T-1	269	269	0.78	2e-87	69.66	258	WP_093812896.1
arginine deiminase-related protein [Actinomadura rubrisoli]	Actinomadura rubrisoli	270	270	0.83	3e-87	68.62	277	WP_131902003.1
N-Dimethylarginine dimethylaminohydrolase [Streptomyces sp. TLI_053]	Streptomyces sp. TLI_053	270	270	0.88	3e-87	66.5	272	SDT82064.1
amidinotransferase [Streptomyces noursei]	Streptomyces noursei	270	270	0.88	4e-87	64.5	278	WP_189867668.1
arginine deiminase-related protein [Streptomyces]	Streptomyces	269	269	0.85	4e-87	64.95	275	WP_230903272.1
arginine deiminase family protein [Kutzneria buriramensis]	Kutzneria buriramensis	270	270	0.89	4e-87	64.04	276	WP_246015247.1
arginine deiminase-related protein [Amycolatopsis keratiniphila]	Amycolatopsis keratiniphila	269	269	0.83	4e-87	66.49	273	WP_016333516.1
arginine deiminase-related protein [Streptomyces galbus]	Streptomyces galbus	269	269	0.92	5e-87	63.33	281	WP_210719851.1
amidinotransferase [Streptomyces sp. NRRL S-495]	Streptomyces sp. NRRL S-495	269	269	0.88	6e-87	66.5	272	KJY32758.1
arginine deiminase-related protein [Streptomyces phaeoluteigriseus]	Streptomyces phaeoluteigriseus	268	268	0.84	6e-87	65.79	261	WP_252556627.1
arginine deiminase-related protein [Amycolatopsis sp. EV170708-02-1]	Amycolatopsis sp. EV170708-02-1	269	269	0.83	7e-87	66.49	273	WP_240597186.1
arginine deiminase-related protein [Streptomyces phaeoluteigriseus]	Streptomyces phaeoluteigriseus	268	268	0.84	7e-87	65.79	261	WP_158086537.1
unnamed protein product [Streptomyces sp.]	Streptomyces sp.	269	269	0.8	8e-87	70.33	281	WP_309095489.1
arginine deiminase-related protein [Amycolatopsis keratiniphila]	Amycolatopsis keratiniphila	268	268	0.84	9e-87	65.45	273	WP_063273692.1
amidinotransferase [Actinoplanes palleronii]	Actinoplanes palleronii	269	269	0.84	9e-87	68.59	299	GIE70645.1
arginine deiminase-related protein [Embleya scabrispora]	Embleya scabrispora	268	268	0.81	9e-87	69.02	259	WP_040877427.1
amidinotransferase [Streptomyces sp. WAC 05977]	Streptomyces sp. WAC 05977	268	268	0.82	1e-86	67.38	270	RSN23995.1
amidinotransferase [Actinoplanes palleronii]	Actinoplanes palleronii	269	269	0.84	1e-86	68.59	295	WP_203828691.1
amidinotransferase [Kitasatospora gansuensis]	Kitasatospora gansuensis	268	268	0.9	1e-86	62.44	280	WP_184911072.1
arginine deiminase-related protein [Amycolatopsis sp. WAC 04182]	Amycolatopsis sp. WAC 04182	268	268	0.82	1e-86	67.38	270	WP_125674542.1
arginine deiminase family protein [Streptomyces netropsis]	Streptomyces netropsis	268	268	0.93	1e-86	63.68	282	WP_184738276.1
arginine deiminase-related protein [Amycolatopsis sp. TNS106]	Amycolatopsis sp. TNS106	267	267	0.82	2e-86	67.38	270	WP_219152837.1
amidinotransferase [Streptomyces liliiviolaceus]	Streptomyces liliiviolaceus	266	266	0.84	3e-86	64.74	258	WP_210894066.1
arginine deiminase-related protein [Amycolatopsis lurida]	Amycolatopsis lurida	266	266	0.82	4e-86	66.84	270	WP_034319712.1
N-dimethylarginine dimethylaminohydrolase [Amycolatopsis roodepoortensis]	Amycolatopsis roodepoortensis	266	266	0.82	5e-86	67.38	270	MBE1577944.1
amidinotransferase [Streptomyces griseus]	Streptomyces griseus	266	266	0.91	6e-86	60.19	280	WP_030722405.1
arginine deiminase-related protein [unclassified Pseudonocardia]	unclassified Pseudonocardia	266	266	0.85	8e-86	63.4	274	WP_060714099.1
arginine deiminase-related protein [Amycolatopsis sp. WAC 04169]	Amycolatopsis sp. WAC 04169	266	266	0.84	9e-86	64.92	273	WP_125687285.1
arginine deiminase-related protein [Amycolatopsis roodepoortensis]	Amycolatopsis roodepoortensis	266	266	0.82	9e-86	66.84	270	WP_257487528.1
arginine deiminase-related protein [Amycolatopsis pittospori]	Amycolatopsis pittospori	264	264	0.78	2e-85	69.66	259	WP_207897578.1
amidinotransferase [unclassified Kitasatospora]	unclassified Kitasatospora	265	265	0.88	2e-85	62.81	285	WP_057234682.1
amidinotransferase [Streptomyces sp. E2N166]	Streptomyces sp. E2N166	265	265	0.85	2e-85	64.95	271	WP_121750388.1
amidinotransferase [Actinomadura sp. ATCC 31491]	Actinomadura sp. ATCC 31491	264	264	0.86	4e-85	66.15	278	WP_308210506.1
arginine deiminase-related protein [Amycolatopsis umgeniensis]	Amycolatopsis umgeniensis	263	263	0.78	5e-85	69.1	259	WP_221472915.1
amidinotransferase [Streptomyces galbus]	Streptomyces galbus	263	263	0.84	5e-85	66.32	259	NKQ27616.1
N-Dimethylarginine dimethylaminohydrolase [Amycolatopsis regifaucium]	Amycolatopsis regifaucium	263	263	0.78	6e-85	67.98	259	SFH09090.1
arginine deiminase-related protein [Streptomyces sp. Isolate_219]	Streptomyces sp. Isolate_219	263	263	0.8	7e-85	66.85	262	WP_262040816.1
amidinotransferase [Streptomyces sp. A0592]	Streptomyces sp. A0592	263	263	0.84	9e-85	64.21	263	THA85245.1
amidinotransferase [Streptomyces sp. XY006]	Streptomyces sp. XY006	263	263	0.78	9e-85	70.22	259	WP_094053159.1
amidinotransferase [Streptomyces tauricus]	Streptomyces tauricus	263	263	0.81	1e-84	65.41	284	GHA42063.1
arginine deiminase-related protein [Streptomyces griseorubiginosus]	Streptomyces griseorubiginosus	264	264	0.92	1e-84	61.06	302	WP_141202801.1
arginine deiminase-related protein [Streptomyces sp. SID3343]	Streptomyces sp. SID3343	263	263	0.85	2e-84	62.37	276	WP_202511578.1
amidinotransferase [Streptosporangiaceae bacterium NEAU-GS5]	Streptosporangiaceae bacterium NEAU-GS5	262	262	0.84	2e-84	65.97	269	MBO3747618.1
amidinotransferase [Streptomyces sp. REN17]	Streptomyces sp. REN17	262	262	0.84	2e-84	63.68	272	WP_221351239.1
arginine deiminase-related protein [Actinomadura soli]	Actinomadura soli	262	262	0.8	2e-84	68.51	258	WP_138643561.1
amidinotransferase [Streptomyces sp. PVA_94-07]	Streptomyces sp. PVA_94-07	263	263	0.88	2e-84	64.68	289	ESQ04939.1
amidinotransferase [Streptomyces]	Streptomyces	262	262	0.89	3e-84	62.38	285	WP_150173321.1
arginine deiminase-related protein [Kitasatospora xanthocidica]	Kitasatospora xanthocidica	262	262	0.87	4e-84	64.82	285	WP_189919624.1
arginine deiminase-related protein [Streptomyces sp. SAI-090]	Streptomyces sp. SAI-090	263	263	0.92	4e-84	60.58	302	WP_280908818.1
arginine deiminase-related protein [Streptomyces djakartensis]	Streptomyces djakartensis	262	262	0.84	5e-84	64.92	286	WP_190196487.1
amidinotransferase [Streptomyces sp. GBA 94-10 4N24]	Streptomyces sp. GBA 94-10 4N24	262	262	0.88	5e-84	64.68	289	ESP99111.1
amidinotransferase [Streptomyces djakartensis]	Streptomyces djakartensis	263	263	0.84	5e-84	64.92	306	GGY07888.1
arginine deiminase-related protein [Kitasatospora sp. A2-31]	Kitasatospora sp. A2-31	261	261	0.88	6e-84	64.82	275	WP_238860012.1
Amidinotransferase [Streptomyces sp. ADI96-15]	Streptomyces sp. ADI96-15	261	261	0.88	7e-84	64.68	293	RPK56080.1
arginine deiminase-related protein [Actinokineospora sp. UTMC 2448]	Actinokineospora sp. UTMC 2448	261	261	0.85	7e-84	66.49	269	WP_258906293.1
amidinotransferase [Embleya scabrispora]	Embleya scabrispora	260	260	0.84	8e-84	65.79	259	WP_078978125.1
arginine deiminase-related protein [Actinokineospora fastidiosa]	Actinokineospora fastidiosa	260	260	0.85	1e-83	66.49	269	WP_189212265.1
arginine deiminase family protein [Actinoplanes consettensis]	Actinoplanes consettensis	260	260	0.83	1e-83	68.09	267	WP_212996046.1
amidinotransferase [Embleya hyalina]	Embleya hyalina	259	259	0.84	1e-83	65.26	259	WP_126636101.1

## Sheet: KEF29_00525
Description	Scientific Name	Max Score	Total Score	Query Cover	E value	Per. ident	Acc. Len	Accession
cytochrome P450 [Streptomyces tuirus]	Streptomyces tuirus	292	292	1	2e-99	100	145	MBR8638261.1
cytochrome P450 [Streptomyces phaeoluteigriseus]	Streptomyces phaeoluteigriseus	229	229	0.98	7e-71	75.52	410	WP_158086590.1
cytochrome P450 [Streptomyces griseus]	Streptomyces griseus	223	223	0.98	1e-68	74.13	410	WP_030722355.1
cytochrome P450 [Streptomyces sp. XY006]	Streptomyces sp. XY006	220	220	0.98	2e-67	74.13	410	WP_094053142.1
cytochrome P450 [Streptomyces sp. E5N91]	Streptomyces sp. E5N91	219	219	0.98	5e-67	74.13	410	WP_121717456.1
cytochrome P450 [Streptomyces rhizosphaerihabitans]	Streptomyces rhizosphaerihabitans	217	217	0.98	2e-66	73.43	410	WP_261707122.1
unnamed protein product [Streptomyces sp.]	Streptomyces sp.	217	217	0.98	3e-66	73.43	410	WP_309095408.1
cytochrome P450 [Streptomyces galbus]	Streptomyces galbus	216	216	0.98	5e-66	72.73	410	WP_168374130.1
cytochrome P450 [Streptomyces sp. E2N166]	Streptomyces sp. E2N166	216	216	0.98	7e-66	72.73	410	WP_193776643.1
cytochrome P450 monooxygenase [Streptomyces sp. MK498-98F14]	Streptomyces sp. MK498-98F14	216	216	0.98	9e-66	72.03	412	AGZ15465.1
cytochrome P450 [Streptomyces phaeoluteigriseus]	Streptomyces phaeoluteigriseus	214	214	0.93	2e-65	74.81	402	WP_252552026.1
cytochrome P450 [unclassified Streptomyces]	unclassified Streptomyces	213	213	0.98	2e-64	71.33	407	WP_266438783.1
cytochrome P450 [Streptomyces sp. G44]	Streptomyces sp. G44	205	205	0.98	1e-61	69.93	407	WP_205035633.1
cytochrome P450 [Streptomyces sp. ActVer]	Streptomyces sp. ActVer	206	206	0.99	1e-61	65.97	434	WP_269650705.1
cytochrome P450 [Amycolatopsis oliviviridis]	Amycolatopsis oliviviridis	204	204	0.97	3e-61	67.61	407	WP_191250639.1
cytochrome P450 [Streptomyces phaeochromogenes]	Streptomyces phaeochromogenes	203	203	0.99	6e-61	65.28	410	WP_055611555.1
cytochrome P450 [Streptomyces panaciradicis]	Streptomyces panaciradicis	202	202	0.97	2e-60	67.61	410	WP_249839032.1
cytochrome P450 [Streptomyces sp. GC420]	Streptomyces sp. GC420	202	202	0.98	2e-60	66.43	410	WP_166628095.1
hypothetical protein BFF78_11295 [Streptomyces fodineus]	Streptomyces fodineus	197	197	0.97	1e-58	67.38	410	AOR37030.1
cytochrome P450 [Streptomyces fodineus]	Streptomyces fodineus	198	198	0.97	1e-58	67.38	427	WP_079161265.1
cytochrome P450 [Salinispora mooreana]	Salinispora mooreana	197	197	0.97	2e-58	65.49	406	WP_018254302.1
cytochrome P450 [Streptomyces janthinus]	Streptomyces janthinus	192	192	0.97	2e-56	62.68	410	WP_193477345.1
cytochrome P450 [Streptomyces janthinus]	Streptomyces janthinus	190	190	0.96	1e-55	62.86	427	GGS43605.1
cytochrome P450 [Streptomyces sp. LRE541]	Streptomyces sp. LRE541	186	186	0.98	2e-54	62.24	410	WP_248781113.1
cytochrome P450 [Streptomyces tauricus]	Streptomyces tauricus	185	185	0.98	8e-54	61.54	410	WP_265647311.1
cytochrome P450 [Streptomyces capoamus]	Streptomyces capoamus	183	183	0.98	5e-53	61.9	410	WP_189986481.1
cytochrome P450 [Streptomyces sp. NRRL S-920]	Streptomyces sp. NRRL S-920	180	180	0.96	9e-52	60	425	WP_051819881.1
cytochrome P450 [Streptomyces libani subsp. rufus]	Streptomyces libani subsp. rufus	173	173	0.93	2e-49	62.59	402	GGW20708.1
cytochrome P450 [Streptomyces sp. CWNU-1]	Streptomyces sp. CWNU-1	173	173	0.96	5e-49	60	415	WP_250920387.1
cytochrome P450 [Streptomyces sp. CWNU-1]	Streptomyces sp. CWNU-1	172	172	0.97	6e-49	56.03	418	WP_250920814.1
cytochrome P450 [Actinoalloteichus sp. GBA129-24]	Actinoalloteichus sp. GBA129-24	168	168	0.97	3e-47	56.74	418	APU21346.1
cytochrome P450 [Actinoalloteichus sp. GBA129-24]	Actinoalloteichus sp. GBA129-24	168	168	0.96	4e-47	57.14	433	WP_157434245.1
cytochrome P450 [Streptomyces scabiei]	Streptomyces scabiei	144	144	0.99	5e-38	52.41	409	WP_037703605.1
cytochrome P450 [Streptomyces neyagawaensis]	Streptomyces neyagawaensis	144	144	0.99	5e-38	51.72	409	WP_249829310.1
cytochrome P450 [Streptomyces sp. MA5143a]	Streptomyces sp. MA5143a	144	144	0.99	6e-38	51.72	409	WP_181361937.1
cytochrome P450 [Streptomyces torulosus]	Streptomyces torulosus	143	143	0.99	9e-38	51.72	409	WP_055716249.1
cytochrome P450 [Streptomyces violascens]	Streptomyces violascens	143	143	0.95	1e-37	53.52	426	WP_189970510.1
cytochrome P450 [Nonomuraea sp.]	Nonomuraea sp.	143	143	0.95	2e-37	53.52	426	NUS05222.1
cytochrome P450 [Streptomyces aurantiacus]	Streptomyces aurantiacus	142	142	0.93	2e-37	54.68	416	WP_269249988.1
cytochrome P450 [Streptomyces tailanensis]	Streptomyces tailanensis	142	142	0.99	2e-37	51.03	409	WP_172638904.1
cytochrome P450 [Streptomyces spongiae]	Streptomyces spongiae	142	142	0.98	3e-37	52.74	415	WP_152771934.1
cytochrome P450 [Streptomyces sp. JV178]	Streptomyces sp. JV178	142	142	0.99	4e-37	51.72	409	WP_099964840.1
cytochrome P450 [Streptomyces sp. BV286]	Streptomyces sp. BV286	142	142	0.93	4e-37	54.68	416	WP_217454656.1
cytochrome P450 [Streptomyces scabiei]	Streptomyces scabiei	141	141	0.99	5e-37	51.72	409	WP_060905154.1
cytochrome P450 [Streptomonospora alba]	Streptomonospora alba	141	141	1	7e-37	51.37	415	WP_040271333.1
cytochrome P450 [Streptomyces]	Streptomyces	140	140	0.91	2e-36	54.41	414	WP_184828672.1
cytochrome P450 [Streptomyces apricus]	Streptomyces apricus	140	140	0.91	3e-36	53.68	416	WP_149510304.1
cytochrome P450 [Streptomyces]	Streptomyces	139	139	0.97	4e-36	50.35	409	WP_179203456.1
cytochrome P450 [Streptomyces sp. 15-116A]	Streptomyces sp. 15-116A	138	138	0.93	8e-36	53.24	414	WP_260830961.1
cytochrome P450 [Nocardia arthritidis]	Nocardia arthritidis	138	138	0.97	1e-35	50.7	408	WP_167473049.1
cytochrome P450 [Nocardia arthritidis]	Nocardia arthritidis	137	137	0.97	5e-35	50.7	503	QIS10017.1
cytochrome P450 [unclassified Nocardia]	unclassified Nocardia	134	134	0.97	4e-34	48.59	408	WP_225726871.1
cytochrome P450 [Nocardia]	Nocardia	133	133	0.99	7e-34	48.63	412	WP_251910168.1
cytochrome P450 [Streptosporangium album]	Streptosporangium album	132	132	0.96	3e-33	48.94	424	WP_184759827.1
cytochrome P450 [Pseudonocardia sediminis]	Pseudonocardia sediminis	130	130	0.98	6e-33	46.85	411	WP_130292107.1
cytochrome P450 [Pseudonocardia sp. DSM 110487]	Pseudonocardia sp. DSM 110487	130	130	0.93	8e-33	48.89	415	WP_220257007.1
unnamed protein product [Streptomyces lunaelactis]	Streptomyces lunaelactis	130	130	1	9e-33	47.26	409	WP_175330877.1
cytochrome P450 [Sphaerisporangium corydalis]	Sphaerisporangium corydalis	130	130	0.95	2e-32	48.92	433	WP_262842316.1
cytochrome P450 [Pseudonocardia endophytica]	Pseudonocardia endophytica	129	129	0.94	3e-32	48.91	411	WP_132429594.1
cytochrome P450 [Sphaerisporangium krabiense]	Sphaerisporangium krabiense	129	129	0.91	3e-32	52.24	424	WP_204070445.1
cytochrome P450 [Microbispora sp. H11081]	Microbispora sp. H11081	129	129	0.91	3e-32	50.75	420	WP_169946613.1
cytochrome P450 [Streptomyces lunaelactis]	Streptomyces lunaelactis	129	129	0.94	3e-32	47.1	402	WP_254708290.1
cytochrome P450 [Streptomyces gilvosporeus]	Streptomyces gilvosporeus	129	129	0.91	3e-32	50	442	WP_083106092.1
cytochrome P450 [Microbispora sp. KK1-11]	Microbispora sp. KK1-11	129	129	0.91	3e-32	50	428	WP_142563977.1
cytochrome P450 [Sphaerisporangium perillae]	Sphaerisporangium perillae	130	130	0.95	4e-32	48.92	501	WP_248964723.1
cytochrome P450 [Pseudonocardia sp.]	Pseudonocardia sp.	122	122	0.94	4e-32	48.91	166	MBO0847877.1
cytochrome P450 [Sphaerisporangium fuscum]	Sphaerisporangium fuscum	128	128	0.91	5e-32	50	421	WP_214415312.1
cytochrome P450 [Amycolatopsis nigrescens]	Amycolatopsis nigrescens	128	128	0.91	5e-32	52.27	416	WP_020667221.1
cytochrome P450 [Pseudonocardia sp. KRD291]	Pseudonocardia sp. KRD291	128	128	0.98	6e-32	48.25	415	WP_218614127.1
cytochrome P450 [Microbispora rosea]	Microbispora rosea	128	128	0.91	7e-32	50	428	WP_076434135.1
cytochrome P450 [Streptomyces alboflavus]	Streptomyces alboflavus	127	127	0.97	8e-32	43.66	409	WP_087886153.1
cytochrome P450 [Pseudonocardia cypriaca]	Pseudonocardia cypriaca	127	127	0.91	8e-32	46.97	409	WP_246121465.1
cytochrome P450 [Pseudonocardia sp.]	Pseudonocardia sp.	127	127	0.95	9e-32	46.38	415	MDN5915796.1
cytochrome P450 [Planotetraspora sp. A-T 1434]	Planotetraspora sp. A-T 1434	127	127	0.91	9e-32	50	413	WP_261583566.1
cytochrome P450 [Actinomycetota bacterium]	Actinomycetota bacterium	127	127	0.95	1e-31	46.76	412	MDQ4115539.1
cytochrome P450 [Streptomyces sp. NRRL S-444]	Streptomyces sp. NRRL S-444	127	127	0.95	2e-31	48.23	419	KJY45013.1
cytochrome P450 [unclassified Streptomyces]	unclassified Streptomyces	127	127	0.95	2e-31	48.23	423	WP_234382467.1
cytochrome P450 [Streptosporangium subroseum]	Streptosporangium subroseum	127	127	0.96	2e-31	46.85	412	WP_218825061.1
cytochrome P450 [Streptomyces lunaelactis]	Streptomyces lunaelactis	127	127	1	2e-31	45.89	409	WP_108155192.1
cytochrome P450 [Streptosporangium lutulentum]	Streptosporangium lutulentum	127	127	0.96	2e-31	46.15	412	WP_307561167.1
cytochrome P450 [Microbispora sp.]	Microbispora sp.	127	127	0.94	2e-31	50	420	MBX6381774.1
cytochrome P450 [Microbispora sp. H10830]	Microbispora sp. H10830	126	126	0.91	3e-31	49.25	420	WP_182900757.1
cytochrome P450 [Pseudonocardia sp. TRM90224]	Pseudonocardia sp. TRM90224	126	126	0.91	4e-31	48.87	414	WP_232664200.1
cytochrome P450 [Streptomyces piniterrae]	Streptomyces piniterrae	126	126	0.91	4e-31	47.73	442	WP_246102402.1
cytochrome P450 [Pseudonocardia hierapolitana]	Pseudonocardia hierapolitana	126	126	0.91	4e-31	47.73	413	WP_212612613.1
cytochrome P450 [Microbispora catharanthi]	Microbispora catharanthi	126	126	0.91	4e-31	49.25	420	WP_139572244.1
cytochrome P450 [Streptomyces piniterrae]	Streptomyces piniterrae	125	125	0.89	5e-31	48.46	413	TJZ57467.1
cytochrome P450 [Sphaerisporangium album]	Sphaerisporangium album	125	125	0.94	6e-31	50	425	WP_114028174.1
cytochrome P450 [Microbispora bryophytorum]	Microbispora bryophytorum	125	125	0.91	7e-31	49.25	420	WP_142570768.1
cytochrome P450 [Streptomyces lunaelactis]	Streptomyces lunaelactis	125	125	0.94	7e-31	45.65	402	WP_254709821.1
cytochrome P450 [Streptomyces sp. CT34]	Streptomyces sp. CT34	125	125	0.92	7e-31	46.27	429	WP_052229897.1
cytochrome P450 [Microbispora rosea]	Microbispora rosea	125	125	0.91	9e-31	48.51	420	WP_030507984.1
cytochrome P450 [Nocardiopsis trehalosi]	Nocardiopsis trehalosi	125	125	0.99	1e-30	46	426	WP_067968902.1
cytochrome P450 [Pseudonocardia ammonioxydans]	Pseudonocardia ammonioxydans	124	124	0.95	1e-30	45.32	413	WP_093345645.1
cytochrome P450 [Allostreptomyces psammosilenae]	Allostreptomyces psammosilenae	124	124	0.99	1e-30	44.22	425	WP_246451251.1
cytochrome P450 [Nocardiopsis halophila]	Nocardiopsis halophila	124	124	0.97	2e-30	45.45	421	WP_017537626.1
cytochrome P450 [Nocardiopsis baichengensis]	Nocardiopsis baichengensis	124	124	0.97	2e-30	45.45	421	WP_017555817.1
cytochrome P450 [Nocardiopsaceae bacterium YIM 96095]	Nocardiopsaceae bacterium YIM 96095	124	124	0.99	2e-30	44.83	409	RNL78162.1
cytochrome P450 [Sphaerisporangium siamense]	Sphaerisporangium siamense	124	124	0.91	2e-30	51.49	424	WP_184875929.1
cytochrome P450 [Streptomyces ossamyceticus]	Streptomyces ossamyceticus	124	124	0.72	2e-30	56.19	385	WP_167738870.1

## Sheet: KEF29_00530
Description	Scientific Name	Max Score	Total Score	Query Cover	E value	Per. ident	Acc. Len	Accession
cytochrome P450 monooxygenase [Streptomyces sp. MK498-98F14]	Streptomyces sp. MK498-98F14	261	261	1	3e-83	75.74	412	AGZ15465.1
cytochrome P450 [Streptomyces phaeoluteigriseus]	Streptomyces phaeoluteigriseus	256	256	1	2e-81	77.25	402	WP_252552026.1
cytochrome P450 [Streptomyces phaeoluteigriseus]	Streptomyces phaeoluteigriseus	256	256	1	2e-81	77.25	410	WP_158086590.1
cytochrome P450 [Streptomyces griseus]	Streptomyces griseus	256	256	1	3e-81	75.45	410	WP_030722355.1
cytochrome P450 [Streptomyces rhizosphaerihabitans]	Streptomyces rhizosphaerihabitans	254	254	1	1e-80	73.65	410	WP_261707122.1
hypothetical protein BFF78_11295 [Streptomyces fodineus]	Streptomyces fodineus	250	250	1	9e-79	68.86	410	AOR37030.1
cytochrome P450 [Streptomyces fodineus]	Streptomyces fodineus	250	250	1	1e-78	68.86	427	WP_079161265.1
cytochrome P450 [Streptomyces sp. LRE541]	Streptomyces sp. LRE541	248	248	1	4e-78	71.26	410	WP_248781113.1
cytochrome P450 [Streptomyces tauricus]	Streptomyces tauricus	247	247	1	1e-77	71.26	410	WP_265647311.1
unnamed protein product [Streptomyces sp.]	Streptomyces sp.	247	247	1	1e-77	74.85	410	WP_309095408.1
cytochrome P450 [Streptomyces sp. E2N166]	Streptomyces sp. E2N166	246	246	1	3e-77	74.85	410	WP_193776643.1
cytochrome P450 [Streptomyces sp. E5N91]	Streptomyces sp. E5N91	246	246	1	4e-77	74.25	410	WP_121717456.1
cytochrome P450 [Streptomyces sp. GC420]	Streptomyces sp. GC420	246	246	1	4e-77	70.06	410	WP_166628095.1
cytochrome P450 [Streptomyces sp. CWNU-1]	Streptomyces sp. CWNU-1	246	246	1	5e-77	72.29	415	WP_250920387.1
cytochrome P450 [Streptomyces phaeochromogenes]	Streptomyces phaeochromogenes	245	245	1	9e-77	68.26	410	WP_055611555.1
cytochrome P450 [Streptomyces panaciradicis]	Streptomyces panaciradicis	245	245	1	9e-77	69.46	410	WP_249839032.1
cytochrome P450 [Streptomyces sp. XY006]	Streptomyces sp. XY006	245	245	1	9e-77	74.25	410	WP_094053142.1
cytochrome P450 [Streptomyces sp. ActVer]	Streptomyces sp. ActVer	244	244	1	3e-76	68.26	434	WP_269650705.1
cytochrome P450 [Streptomyces janthinus]	Streptomyces janthinus	242	242	1	1e-75	69.46	410	WP_193477345.1
cytochrome P450 [Streptomyces janthinus]	Streptomyces janthinus	243	243	1	1e-75	69.46	427	GGS43605.1
cytochrome P450 [Streptomyces galbus]	Streptomyces galbus	239	239	1	9e-75	72.46	410	WP_168374130.1
cytochrome P450 [Amycolatopsis oliviviridis]	Amycolatopsis oliviviridis	231	231	1	3e-71	67.66	407	WP_191250639.1
cytochrome P450 [Salinispora mooreana]	Salinispora mooreana	224	224	1	8e-69	66.06	406	WP_018254302.1
cytochrome P450 [unclassified Streptomyces]	unclassified Streptomyces	223	223	1	4e-68	68.86	407	WP_266438783.1
cytochrome P450 [Streptomyces sp. G44]	Streptomyces sp. G44	223	223	1	5e-68	68.86	407	WP_205035633.1
cytochrome P450 [Streptomyces sp. NRRL S-920]	Streptomyces sp. NRRL S-920	210	210	1	5e-63	63.47	425	WP_051819881.1
cytochrome P450 [Streptomyces libani subsp. rufus]	Streptomyces libani subsp. rufus	204	204	0.95	7e-61	62.03	402	GGW20708.1
cytochrome P450 [Streptomyces capoamus]	Streptomyces capoamus	204	204	0.95	8e-61	62.03	410	WP_189986481.1
cytochrome P450 [Streptomyces sp. CWNU-1]	Streptomyces sp. CWNU-1	190	190	1	3e-55	57.49	418	WP_250920814.1
cytochrome P450 [Actinoalloteichus sp. GBA129-24]	Actinoalloteichus sp. GBA129-24	189	189	1	7e-55	55.69	418	APU21346.1
cytochrome P450 [Actinoalloteichus sp. GBA129-24]	Actinoalloteichus sp. GBA129-24	189	189	1	7e-55	55.69	433	WP_157434245.1
cytochrome P450 [Nocardia arthritidis]	Nocardia arthritidis	177	177	1	2e-50	51.79	408	WP_167473049.1
cytochrome P450 [Nocardia arthritidis]	Nocardia arthritidis	177	177	1	1e-49	51.79	503	QIS10017.1
cytochrome P450 [unclassified Nocardia]	unclassified Nocardia	174	174	1	2e-49	51.79	408	WP_225726871.1
cytochrome P450 [Streptomyces alboflavus]	Streptomyces alboflavus	173	173	0.98	9e-49	50.91	409	WP_087886153.1
cytochrome P450 [Streptomyces sp. 15-116A]	Streptomyces sp. 15-116A	170	170	1	2e-47	51.79	414	WP_260830961.1
cytochrome P450 [Streptomyces aurantiacus]	Streptomyces aurantiacus	169	169	1	4e-47	50	416	WP_269249988.1
cytochrome P450 [Streptomyces sp. BV286]	Streptomyces sp. BV286	169	169	1	5e-47	50.6	416	WP_217454656.1
cytochrome P450 [Streptomyces]	Streptomyces	166	166	1	3e-46	50.6	414	WP_184828672.1
cytochrome P450 [Amycolatopsis nigrescens]	Amycolatopsis nigrescens	163	163	0.94	7e-45	53.21	416	WP_020667221.1
cytochrome P450 [Sphaerisporangium perillae]	Sphaerisporangium perillae	164	164	0.99	1e-44	50.9	501	WP_248964723.1
cytochrome P450 [Streptomonospora alba]	Streptomonospora alba	162	162	0.98	2e-44	50.3	415	WP_040271333.1
cytochrome P450 [Planotetraspora thailandica]	Planotetraspora thailandica	161	161	0.99	4e-44	50.9	425	WP_203949399.1
cytochrome P450 [Planotetraspora phitsanulokensis]	Planotetraspora phitsanulokensis	161	161	0.99	5e-44	50.3	434	WP_204071563.1
cytochrome P450 [Planotetraspora mira]	Planotetraspora mira	161	161	0.99	5e-44	50.3	432	WP_203958121.1
cytochrome P450 [Streptosporangium brasiliense]	Streptosporangium brasiliense	160	160	0.99	9e-44	49.7	424	WP_306858511.1
cytochrome P450 [Streptosporangium lutulentum]	Streptosporangium lutulentum	160	160	0.99	9e-44	50.61	412	WP_307561167.1
cytochrome P450 [Planotetraspora kaengkrachanensis]	Planotetraspora kaengkrachanensis	160	160	0.99	1e-43	50.9	431	WP_203881155.1
cytochrome P450 [Streptosporangium sp. KLBMP 9127]	Streptosporangium sp. KLBMP 9127	159	159	0.99	2e-43	50.3	412	MCG5218742.1
cytochrome [Pseudonocardia sp. SCN 72-86]	Pseudonocardia sp. SCN 72-86	159	159	0.98	2e-43	51.81	414	ODU03534.1
cytochrome P450 [Nonomuraea sp.]	Nonomuraea sp.	159	159	1	2e-43	47.02	426	NUS05222.1
cytochrome P450 [Streptomyces violascens]	Streptomyces violascens	159	159	1	3e-43	47.62	426	WP_189970510.1
cytochrome P450 [Microbispora hainanensis]	Microbispora hainanensis	158	158	0.93	5e-43	52.9	420	WP_142618545.1
cytochrome P450 [Streptosporangium pseudovulgare]	Streptosporangium pseudovulgare	157	157	0.99	8e-43	49.7	421	WP_189245379.1
cytochrome P450 [Pseudonocardia xinjiangensis]	Pseudonocardia xinjiangensis	157	157	0.96	9e-43	50.62	410	WP_169400106.1
cytochrome P450 hydroxylase sb21 [Nonomuraea dietziae]	Nonomuraea dietziae	157	157	0.99	9e-43	48.5	410	AGE14538.1
cytochrome P450 [Nonomuraea dietziae]	Nonomuraea dietziae	157	157	0.99	9e-43	48.5	422	WP_221241107.1
cytochrome P450 [Microbispora rosea]	Microbispora rosea	157	157	0.93	1e-42	52.26	428	WP_076434135.1
cytochrome P450 [unclassified Microbispora]	unclassified Microbispora	157	157	0.99	1e-42	50.3	420	WP_142648459.1
cytochrome P450 [Cellulomonas sp.]	Cellulomonas sp.	155	155	0.91	1e-42	52.98	326	MBN9374535.1
cytochrome P450 [Pseudonocardia sp. H11422]	Pseudonocardia sp. H11422	157	157	0.89	1e-42	54.05	423	WP_250550175.1
cytochrome P450 [Microbispora sp. CSR-4]	Microbispora sp. CSR-4	157	157	0.93	2e-42	52.9	420	WP_147944403.1
cytochrome P450 [Planotetraspora sp. A-T 1434]	Planotetraspora sp. A-T 1434	156	156	0.99	3e-42	49.1	413	WP_261583566.1
cytochrome P450 [Microbispora rosea]	Microbispora rosea	156	156	0.93	3e-42	51.61	420	WP_189181054.1
cytochrome P450 [Streptosporangium sandarakinum]	Streptosporangium sandarakinum	156	156	0.99	3e-42	49.7	421	WP_179826939.1
cytochrome P450 [Microbispora rosea]	Microbispora rosea	156	156	0.93	3e-42	52.26	420	WP_030507984.1
cytochrome P450 [Streptosporangium sp. 'caverna']	Streptosporangium sp. 'caverna'	155	155	0.99	3e-42	49.39	406	AWS48331.1
cytochrome P450 [Streptosporangium sp. 'caverna']	Streptosporangium sp. 'caverna'	155	155	0.99	4e-42	49.39	412	WP_204358741.1
Cytochrome [Pseudonocardia sp.]	Pseudonocardia sp.	155	155	0.88	6e-42	52.05	411	MDF3049936.1
cytochrome P450 [Amycolatopsis nigrescens]	Amycolatopsis nigrescens	155	155	0.88	7e-42	54.11	413	WP_026360126.1
cytochrome P450 [Streptomyces apricus]	Streptomyces apricus	155	155	1	7e-42	46.43	416	WP_149510304.1
cytochrome P450 [unclassified Pseudonocardia]	unclassified Pseudonocardia	154	154	0.91	1e-41	52.98	414	WP_296149781.1
cytochrome P450 [Microbispora sp.]	Microbispora sp.	155	155	0.89	1e-41	52.7	420	MBX6381774.1
cytochrome P450 [Pseudonocardia kunmingensis]	Pseudonocardia kunmingensis	154	154	0.9	1e-41	53.02	420	WP_142050036.1
cytochrome P450 [Actinomadura fibrosa]	Actinomadura fibrosa	157	157	0.87	2e-41	52.78	610	WP_242619721.1
cytochrome P450 [Pseudonocardia alaniniphila]	Pseudonocardia alaniniphila	153	153	0.92	3e-41	50	408	WP_241035895.1
cytochrome P450 [Microbispora bryophytorum]	Microbispora bryophytorum	154	154	0.93	3e-41	50.97	420	WP_142570768.1
cytochrome P450 [Marinitenerispora sediminis]	Marinitenerispora sediminis	154	154	0.99	3e-41	50.3	428	WP_114400435.1
cytochrome P450 [Microbispora camponoti]	Microbispora camponoti	153	153	0.93	3e-41	50.97	420	WP_191050217.1
cytochrome P450 [Thermobispora bispora]	Thermobispora bispora	149	149	0.99	3e-41	48.24	250	MBX6167211.1
cytochrome P450 [Marinactinospora thermotolerans]	Marinactinospora thermotolerans	153	153	0.99	3e-41	49.1	425	WP_078760145.1
cytochrome P450 [Pseudonocardia bannensis]	Pseudonocardia bannensis	153	153	0.89	4e-41	52.03	404	NMH92159.1
cytochrome P450 [Nocardiopsis ansamitocini]	Nocardiopsis ansamitocini	153	153	0.89	4e-41	52.03	416	WP_285757254.1
cytochrome P450 [Microbispora oryzae]	Microbispora oryzae	153	153	0.89	5e-41	51.35	421	WP_210155274.1
cytochrome P450 [Streptosporangium album]	Streptosporangium album	153	153	0.92	5e-41	50.66	424	WP_184759827.1
cytochrome P450 [Pseudonocardia sp. MH-G8]	Pseudonocardia sp. MH-G8	152	152	0.88	6e-41	53.42	402	OZM81879.1
cytochrome P450 [Pseudonocardia bannensis]	Pseudonocardia bannensis	153	153	0.89	6e-41	52.03	423	WP_246243175.1
cytochrome P450 [Pseudonocardia sp. C8]	Pseudonocardia sp. C8	152	152	0.89	6e-41	50.68	409	WP_186361092.1
cytochrome P450 [Microbispora sp. KK1-11]	Microbispora sp. KK1-11	152	152	0.93	7e-41	50.32	428	WP_142563977.1
cytochrome P450 [Microtetraspora sp. AC03309]	Microtetraspora sp. AC03309	152	152	0.93	8e-41	51.61	420	WP_228644120.1
cytochrome P450 [Pseudonocardia sp. MH-G8]	Pseudonocardia sp. MH-G8	152	152	0.88	8e-41	53.42	416	WP_198961420.1
cytochrome P450 [Pseudonocardia sulfidoxydans]	Pseudonocardia sulfidoxydans	152	152	0.91	9e-41	51.66	434	WP_147109036.1
cytochrome P450 [Streptosporangium violaceochromogenes]	Streptosporangium violaceochromogenes	152	152	0.99	9e-41	46.71	424	GHE44044.1
cytochrome P450 [Microtetraspora sp. NBRC 16547]	Microtetraspora sp. NBRC 16547	152	152	0.93	1e-40	51.61	421	WP_285704824.1
cytochrome P450 [Pseudonocardia sulfidoxydans NBRC 16205]	Pseudonocardia sulfidoxydans NBRC 16205	152	152	0.91	1e-40	51.66	423	GEL24330.1
cytochrome P450 [Sphaerisporangium fuscum]	Sphaerisporangium fuscum	152	152	0.92	1e-40	50	421	WP_214415312.1
cytochrome P450 [Allonocardiopsis opalescens]	Allonocardiopsis opalescens	152	152	0.98	1e-40	48.52	416	WP_106240614.1
cytochrome P450 [Microtetraspora sp. NBRC 16547]	Microtetraspora sp. NBRC 16547	152	152	0.93	1e-40	51.61	420	GLW98427.1
cytochrome P450 [Streptosporangiales bacterium]	Streptosporangiales bacterium	152	152	0.89	1e-40	50.34	408	MQA95199.1
cytochrome P450 [Microbispora sp. GKU 823]	Microbispora sp. GKU 823	152	152	0.93	1e-40	50.97	420	WP_079316042.1

## Sheet: KEF29_00535
Description	Scientific Name	Max Score	Total Score	Query Cover	E value	Per. ident	Acc. Len	Accession
cytochrome P450 [Streptomyces tuirus]	Streptomyces tuirus	145	145	1	2e-43	100	75	MBR8638262.1
cytochrome P450 [Streptomyces griseus]	Streptomyces griseus	91.3	91.3	0.86	3e-19	66.67	410	WP_030722355.1
cytochrome P450 [Streptomyces sp. NRRL S-920]	Streptomyces sp. NRRL S-920	90.9	90.9	0.86	4e-19	72.73	425	WP_051819881.1
cytochrome P450 monooxygenase [Streptomyces sp. MK498-98F14]	Streptomyces sp. MK498-98F14	89.4	89.4	0.86	1e-18	69.7	412	AGZ15465.1
cytochrome P450 [Streptomyces phaeoluteigriseus]	Streptomyces phaeoluteigriseus	88.6	88.6	0.86	2e-18	66.67	402	WP_252552026.1
cytochrome P450 [Streptomyces phaeoluteigriseus]	Streptomyces phaeoluteigriseus	88.6	88.6	0.86	2e-18	66.67	410	WP_158086590.1
cytochrome P450 [Salinispora mooreana]	Salinispora mooreana	88.6	88.6	0.86	2e-18	76.92	406	WP_018254302.1
cytochrome P450 [Streptomyces rhizosphaerihabitans]	Streptomyces rhizosphaerihabitans	87.8	87.8	0.86	5e-18	65.15	410	WP_261707122.1
cytochrome P450 [Streptomyces sp. E5N91]	Streptomyces sp. E5N91	85.5	85.5	0.86	3e-17	65.15	410	WP_121717456.1
cytochrome P450 [Streptomyces sp. GC420]	Streptomyces sp. GC420	85.1	85.1	0.86	5e-17	65.15	410	WP_166628095.1
cytochrome P450 [Streptomyces sp. E2N166]	Streptomyces sp. E2N166	84.7	84.7	0.86	7e-17	63.64	410	WP_193776643.1
cytochrome P450 [Actinoalloteichus sp. GBA129-24]	Actinoalloteichus sp. GBA129-24	84.3	84.3	0.86	8e-17	64.18	418	APU21346.1
cytochrome P450 [Actinoalloteichus sp. GBA129-24]	Actinoalloteichus sp. GBA129-24	84.3	84.3	0.86	9e-17	64.18	433	WP_157434245.1
cytochrome P450 [Streptomyces sp. XY006]	Streptomyces sp. XY006	84.3	84.3	0.86	9e-17	62.12	410	WP_094053142.1
cytochrome P450 [Streptomyces panaciradicis]	Streptomyces panaciradicis	83.6	83.6	0.86	2e-16	65.15	410	WP_249839032.1
unnamed protein product [Streptomyces sp.]	Streptomyces sp.	83.6	83.6	0.85	2e-16	63.08	410	WP_309095408.1
cytochrome P450 [Streptomyces sp. LRE541]	Streptomyces sp. LRE541	83.2	83.2	0.86	2e-16	60.61	410	WP_248781113.1
cytochrome P450 [Streptomyces capoamus]	Streptomyces capoamus	82.8	82.8	0.84	3e-16	65.08	410	WP_189986481.1
cytochrome P450 [Streptomyces libani subsp. rufus]	Streptomyces libani subsp. rufus	82.8	82.8	0.84	3e-16	65.08	402	GGW20708.1
cytochrome P450 [Streptomyces galbus]	Streptomyces galbus	82.4	82.4	0.86	5e-16	60.61	410	WP_168374130.1
cytochrome P450 [Streptomyces janthinus]	Streptomyces janthinus	82	82	0.86	7e-16	62.12	427	GGS43605.1
cytochrome P450 [Streptomyces janthinus]	Streptomyces janthinus	81.6	81.6	0.86	8e-16	62.12	410	WP_193477345.1
cytochrome P450 [Streptomyces tauricus]	Streptomyces tauricus	81.3	81.3	0.86	1e-15	59.09	410	WP_265647311.1
cytochrome P450 [Streptomyces sp. CWNU-1]	Streptomyces sp. CWNU-1	80.9	80.9	0.86	2e-15	59.09	415	WP_250920387.1
cytochrome P450 [Streptomyces sp. CWNU-1]	Streptomyces sp. CWNU-1	80.9	80.9	0.86	2e-15	61.19	418	WP_250920814.1
cytochrome P450 [Streptomyces sp. ActVer]	Streptomyces sp. ActVer	79	79	0.86	7e-15	59.09	434	WP_269650705.1
cytochrome P450 [Streptomyces phaeochromogenes]	Streptomyces phaeochromogenes	79	79	0.86	8e-15	59.09	410	WP_055611555.1
hypothetical protein BFF78_11295 [Streptomyces fodineus]	Streptomyces fodineus	77	77	0.85	3e-14	56.92	410	AOR37030.1
cytochrome P450 [Streptomyces fodineus]	Streptomyces fodineus	77	77	0.85	4e-14	56.92	427	WP_079161265.1
cytochrome P450 [Streptomyces scabiei]	Streptomyces scabiei	75.1	75.1	0.85	2e-13	61.54	409	WP_060905154.1
cytochrome P450 [Streptomyces scabiei]	Streptomyces scabiei	75.1	75.1	0.85	2e-13	61.54	409	WP_037703605.1
cytochrome P450 [Streptomyces]	Streptomyces	73.9	73.9	0.85	5e-13	60	409	WP_179203456.1
cytochrome P450 [Enhygromyxa salina]	Enhygromyxa salina	73.2	73.2	0.82	1e-12	56.45	410	WP_106092798.1
cytochrome P450 [Streptomyces telluris]	Streptomyces telluris	73.2	73.2	0.86	1e-12	56.92	427	WP_168096304.1
cytochrome P450 [Streptomyces sp. AN091965]	Streptomyces sp. AN091965	72.8	72.8	0.85	1e-12	53.12	409	WP_242714063.1
cytochrome P450 [Streptomyces neyagawaensis]	Streptomyces neyagawaensis	71.6	71.6	0.85	2e-12	58.46	305	WP_055541638.1
cytochrome P450 [Streptomyces sp. JV178]	Streptomyces sp. JV178	72	72	0.85	3e-12	58.46	409	WP_099964840.1
cytochrome P450 [Streptomyces neyagawaensis]	Streptomyces neyagawaensis	72	72	0.85	3e-12	58.46	409	WP_249829310.1
cytochrome P450 [Streptomyces sp. MA5143a]	Streptomyces sp. MA5143a	72	72	0.85	3e-12	58.46	409	WP_181361937.1
cytochrome P450 [Streptomyces lasiicapitis]	Streptomyces lasiicapitis	71.6	71.6	0.85	3e-12	56.25	407	WP_189172917.1
cytochrome P450 [Nocardiopsaceae bacterium YIM 96095]	Nocardiopsaceae bacterium YIM 96095	71.6	71.6	0.86	3e-12	53.85	409	RNL78162.1
cytochrome P450 [Streptomyces longispororuber]	Streptomyces longispororuber	71.2	71.2	0.85	4e-12	53.12	409	WP_190138717.1
cytochrome P450 [Nocardia]	Nocardia	71.2	71.2	0.9	5e-12	51.47	412	WP_251910168.1
cytochrome P450 [Streptomyces rectiverticillatus]	Streptomyces rectiverticillatus	71.2	71.2	0.86	5e-12	55.38	424	WP_179079342.1
cytochrome P450 [Streptomyces flavofungini]	Streptomyces flavofungini	70.9	70.9	0.85	5e-12	54.69	407	WP_289944134.1
cytochrome P450 [Streptomyces aureoverticillatus]	Streptomyces aureoverticillatus	70.9	70.9	0.85	5e-12	56.25	407	WP_164318523.1
cytochrome P450 [Streptomyces torulosus]	Streptomyces torulosus	70.9	70.9	0.85	6e-12	56.92	409	WP_055716249.1
cytochrome P450 [Streptomyces sp. MNP-20]	Streptomyces sp. MNP-20	69.3	69.3	0.85	6e-12	51.56	234	WP_253916900.1
cytochrome P450 [Streptomyces tailanensis]	Streptomyces tailanensis	70.5	70.5	0.85	7e-12	58.46	409	WP_172638904.1
cytochrome P450 [unclassified Streptomyces]	unclassified Streptomyces	70.5	70.5	0.88	7e-12	54.55	407	WP_266438783.1
cytochrome P450 [Solwaraspora sp. WMMA2056]	Solwaraspora sp. WMMA2056	70.5	70.5	0.86	8e-12	56.92	420	WP_289208433.1
cytochrome P450 [Enhygromyxa salina]	Enhygromyxa salina	70.5	70.5	0.84	9e-12	52.38	410	WP_146659696.1
cytochrome P450 [Streptomyces sp. YIM 121038]	Streptomyces sp. YIM 121038	70.1	70.1	0.85	1e-11	51.56	409	WP_138962443.1
cytochrome P450 [Streptomyces sp. AN091965]	Streptomyces sp. AN091965	70.1	70.1	0.85	1e-11	51.56	409	WP_242725519.1
cytochrome P450 [Streptomyces ossamyceticus]	Streptomyces ossamyceticus	70.1	70.1	0.85	1e-11	56.92	385	WP_167738870.1
unnamed protein product [Streptomyces sp. MNP-20]	Streptomyces sp. MNP-20	70.1	70.1	0.85	1e-11	51.56	409	WP_172385404.1
cytochrome P450 [Streptomyces sp. G44]	Streptomyces sp. G44	69.7	69.7	0.88	1e-11	54.55	407	WP_205035633.1
cytochrome P450 [Streptomyces]	Streptomyces	69.7	69.7	0.85	2e-11	57.81	414	WP_184828672.1
cytochrome P450 [Pseudosporangium ferrugineum]	Pseudosporangium ferrugineum	69.3	69.3	0.92	2e-11	56.52	420	WP_106131289.1
cytochrome P450 [Streptomyces sp. 15-116A]	Streptomyces sp. 15-116A	68.9	68.9	0.85	3e-11	57.81	414	WP_260830961.1
cytochrome P450 [Microbispora rosea]	Microbispora rosea	68.9	68.9	0.86	3e-11	58.46	401	WP_229805705.1
cytochrome P450 [Paraliomyxa miuraensis]	Paraliomyxa miuraensis	68.2	68.2	0.82	5e-11	54.84	399	MCX4240486.1
cytochrome P450 [Paraliomyxa miuraensis]	Paraliomyxa miuraensis	68.2	68.2	0.82	5e-11	54.84	410	WP_266214812.1
cytochrome P450 [Streptomyces alboflavus]	Streptomyces alboflavus	68.2	68.2	0.86	5e-11	52.31	409	WP_087886153.1
cytochrome P450 [Streptomyces sp. CC224B]	Streptomyces sp. CC224B	68.2	68.2	0.85	6e-11	54.69	409	WP_282797975.1
cytochrome P450 [Amycolatopsis oliviviridis]	Amycolatopsis oliviviridis	68.2	68.2	0.86	6e-11	54.55	407	WP_191250639.1
cytochrome P450 [Streptomyces longispororuber]	Streptomyces longispororuber	68.2	68.2	0.85	6e-11	54.69	409	WP_190140273.1
cytochrome P450 [Streptomyces sp. NRRL B-1347]	Streptomyces sp. NRRL B-1347	66.2	66.2	0.84	7e-11	52.38	200	WP_030670628.1
cytochrome P450 [Streptomyces sp. CC224B]	Streptomyces sp. CC224B	67.8	67.8	0.85	7e-11	51.56	409	WP_282796935.1
cytochrome P450 [Streptomyces]	Streptomyces	67.8	67.8	0.89	8e-11	56.72	397	WP_229896607.1
cytochrome P450 [Streptomyces tubbatahanensis]	Streptomyces tubbatahanensis	67.8	67.8	0.85	8e-11	57.81	409	WP_242749804.1
cytochrome P450 [Streptosporangiales bacterium]	Streptosporangiales bacterium	67.8	67.8	0.86	8e-11	50.77	408	MQA95200.1
cytochrome P450 [Streptomyces spectabilis]	Streptomyces spectabilis	66.2	66.2	0.85	1e-10	50	234	WP_260422972.1
cytochrome P450 [Streptomyces lavenduligriseus]	Streptomyces lavenduligriseus	67.4	67.4	0.89	1e-10	56.72	397	WP_249493017.1
cytochrome P450 [Acrocarpospora pleiomorpha]	Acrocarpospora pleiomorpha	67.4	67.4	0.84	1e-10	58.73	401	WP_246264747.1
cytochrome P450 [Streptomyces sp. ISL-12]	Streptomyces sp. ISL-12	67.4	67.4	0.85	1e-10	57.81	405	WP_215169922.1
cytochrome P450 [Nocardia beijingensis]	Nocardia beijingensis	65.9	65.9	0.86	1e-10	49.23	222	WP_267468246.1
cytochrome P450 [Acrocarpospora macrocephala]	Acrocarpospora macrocephala	67.4	67.4	0.84	1e-10	58.73	399	WP_246268302.1
cytochrome P450 [Streptomyces apricus]	Streptomyces apricus	67	67	0.68	1e-10	62.75	416	WP_149510304.1
cytochrome P450 [Streptomyces]	Streptomyces	67	67	0.86	1e-10	52.31	402	WP_139667043.1
cytochrome P450 [Streptomyces sp. CHD11]	Streptomyces sp. CHD11	67	67	0.86	1e-10	55.38	419	WP_251692431.1
cytochrome P450 [Actinomadura alba]	Actinomadura alba	64.7	64.7	0.86	2e-10	53.85	174	WP_246491157.1
cytochrome P450 [Phototrophicales bacterium]	Phototrophicales bacterium	65.9	65.9	0.89	2e-10	53.73	232	PJF29499.1
cytochrome P450 [Streptomyces sp. Isolate_219]	Streptomyces sp. Isolate_219	66.6	66.6	0.85	2e-10	51.56	422	WP_262040810.1
cytochrome P450 [Anaerolineae bacterium]	Anaerolineae bacterium	66.6	66.6	0.82	2e-10	56.45	405	MCU0481701.1
cytochrome P450 [Trueperaceae bacterium]	Trueperaceae bacterium	64.7	64.7	0.81	2e-10	54.1	174	MDF1521837.1
cytochrome P450 [Gammaproteobacteria bacterium]	Gammaproteobacteria bacterium	66.6	66.6	0.89	2e-10	53.73	415	MCY4364313.1
cytochrome P450 [Streptomyces sp. ISID311]	Streptomyces sp. ISID311	66.6	66.6	0.85	2e-10	56.25	409	WP_147244156.1
cytochrome P450 [Streptomyces triticirhizae]	Streptomyces triticirhizae	66.6	66.6	0.86	2e-10	52.31	402	WP_122183899.1
cytochrome P450 [Streptomyces abikoensis]	Streptomyces abikoensis	66.6	66.6	0.86	2e-10	52.31	428	WP_229819844.1
cytochrome P450 [Streptomyces sp. NRRL F-5639]	Streptomyces sp. NRRL F-5639	66.6	66.6	0.85	2e-10	57.81	408	WP_031027212.1
cytochrome P450 [Actinomadura sp. HBU206391]	Actinomadura sp. HBU206391	65.9	65.9	0.88	2e-10	53.03	267	WP_261987240.1
cytochrome P450 [Streptomyces sp. NRRL F-5917]	Streptomyces sp. NRRL F-5917	66.2	66.2	0.85	2e-10	57.81	408	WP_030407066.1
cytochrome P450 [Microbispora sp. H10885]	Microbispora sp. H10885	66.2	66.2	0.86	2e-10	56.92	393	WP_220503088.1
cytochrome P450 [Qaidamihabitans albus]	Qaidamihabitans albus	66.2	66.2	0.85	2e-10	54.69	408	WP_199430601.1
cytochrome P450 [Saccharopolyspora erythraea]	Saccharopolyspora erythraea	66.2	66.2	0.92	2e-10	52.17	391	WP_211900423.1
cytochrome [Pseudonocardia sp. SCN 72-86]	Pseudonocardia sp. SCN 72-86	66.2	66.2	0.86	3e-10	56.92	414	ODU03534.1
cytochrome P450 [Microbispora fusca]	Microbispora fusca	66.2	66.2	0.86	3e-10	56.92	469	TLP56949.1
cytochrome P450 [Microbispora triticiradicis]	Microbispora triticiradicis	66.2	66.2	0.86	3e-10	56.92	401	MBO4275366.1
cytochrome P450 [Nocardiopsis composta]	Nocardiopsis composta	66.2	66.2	0.88	3e-10	53.03	427	WP_184391787.1

[truncated: 35 more sheets: KEF29_00540, KEF29_00545, KEF29_00550, KEF29_00555, KEF29_00560, KEF29_00565, KEF29_00570, KEF29_00575, KEF29_00580, KEF29_00585, KEF29_00590, KEF29_00595, KEF29_00600, KEF29_00605, KEF29_00610, KEF29_00615, KEF29_00620, KEF29_00625, KEF29_00630, KEF29_00635 …]
